# Supplementary material for: MGIDI: a powerful tool to analyze plant multivariate data
Source: Plant Methods. 2022 Nov 12;18:121. doi: 10.1186/s13007-022-00952-5 (PMC9652799; doi:10.1186/s13007-022-00952-5)
Supplement: Supplementary file 1 — Additional file 1. A website with the data, script, and results is available at https://tiagoolivoto.github.io/paper_mgidi_pm/. The source code used to produce the static website and the results in this manuscript have been archived at 10.5281/zenodo.7155173 as manuscript v2. [file 13007_2022_952_MOESM1_ESM.zip]

Archive with 150 entries (121 files):
- TiagoOlivoto-paper_mgidi_pm-11ef6c1/
- TiagoOlivoto-paper_mgidi_pm-11ef6c1/.RData
- TiagoOlivoto-paper_mgidi_pm-11ef6c1/.Rhistory
- TiagoOlivoto-paper_mgidi_pm-11ef6c1/.gitignore
- TiagoOlivoto-paper_mgidi_pm-11ef6c1/_site.yml
- TiagoOlivoto-paper_mgidi_pm-11ef6c1/code.Rmd
- TiagoOlivoto-paper_mgidi_pm-11ef6c1/data/
- TiagoOlivoto-paper_mgidi_pm-11ef6c1/data/TABLES.xlsx
- TiagoOlivoto-paper_mgidi_pm-11ef6c1/data/data_mgidi_strawberry.csv
- TiagoOlivoto-paper_mgidi_pm-11ef6c1/data/df_aaby.xlsx
- TiagoOlivoto-paper_mgidi_pm-11ef6c1/docs/
- TiagoOlivoto-paper_mgidi_pm-11ef6c1/docs/code.html
- TiagoOlivoto-paper_mgidi_pm-11ef6c1/docs/code_files/
- TiagoOlivoto-paper_mgidi_pm-11ef6c1/docs/code_files/figure-html/
- TiagoOlivoto-paper_mgidi_pm-11ef6c1/docs/code_files/figure-html/unnamed-chunk-10-1.png
- TiagoOlivoto-paper_mgidi_pm-11ef6c1/docs/code_files/figure-html/unnamed-chunk-10-2.png
- TiagoOlivoto-paper_mgidi_pm-11ef6c1/docs/code_files/figure-html/unnamed-chunk-11-1.png
- TiagoOlivoto-paper_mgidi_pm-11ef6c1/docs/code_files/figure-html/unnamed-chunk-11-2.png
- TiagoOlivoto-paper_mgidi_pm-11ef6c1/docs/code_files/figure-html/unnamed-chunk-11-3.png
- TiagoOlivoto-paper_mgidi_pm-11ef6c1/docs/code_files/figure-html/unnamed-chunk-19-1.png
- TiagoOlivoto-paper_mgidi_pm-11ef6c1/docs/code_files/figure-html/unnamed-chunk-20-1.png
- TiagoOlivoto-paper_mgidi_pm-11ef6c1/docs/code_files/figure-html/unnamed-chunk-24-1.png
- TiagoOlivoto-paper_mgidi_pm-11ef6c1/docs/code_files/figure-html/unnamed-chunk-25-1.png
- TiagoOlivoto-paper_mgidi_pm-11ef6c1/docs/code_files/figure-html/unnamed-chunk-5-1.png
- TiagoOlivoto-paper_mgidi_pm-11ef6c1/docs/code_files/figure-html/unnamed-chunk-8-1.png
- TiagoOlivoto-paper_mgidi_pm-11ef6c1/docs/code_files/figure-html/unnamed-chunk-9-1.png
- TiagoOlivoto-paper_mgidi_pm-11ef6c1/docs/data/
- TiagoOlivoto-paper_mgidi_pm-11ef6c1/docs/data/TABLES.xlsx
- TiagoOlivoto-paper_mgidi_pm-11ef6c1/docs/data/data_mgidi_strawberry.csv
- TiagoOlivoto-paper_mgidi_pm-11ef6c1/docs/data/df_aaby.xlsx
- TiagoOlivoto-paper_mgidi_pm-11ef6c1/docs/figs/
- TiagoOlivoto-paper_mgidi_pm-11ef6c1/docs/figs/fig1.pdf
- TiagoOlivoto-paper_mgidi_pm-11ef6c1/docs/figs/fig2.pdf
- TiagoOlivoto-paper_mgidi_pm-11ef6c1/docs/figs/fig3.pdf
- TiagoOlivoto-paper_mgidi_pm-11ef6c1/docs/figs/fig4.pdf
- TiagoOlivoto-paper_mgidi_pm-11ef6c1/docs/figs/fig5.pdf
- TiagoOlivoto-paper_mgidi_pm-11ef6c1/docs/index.html
- TiagoOlivoto-paper_mgidi_pm-11ef6c1/docs/site_libs/
- TiagoOlivoto-paper_mgidi_pm-11ef6c1/docs/site_libs/bootstrap-3.3.7/
- TiagoOlivoto-paper_mgidi_pm-11ef6c1/docs/site_libs/bootstrap-3.3.7/css/
- TiagoOlivoto-paper_mgidi_pm-11ef6c1/docs/site_libs/bootstrap-3.3.7/css/bootstrap-theme.css
- TiagoOlivoto-paper_mgidi_pm-11ef6c1/docs/site_libs/bootstrap-3.3.7/css/bootstrap-theme.css.map
- TiagoOlivoto-paper_mgidi_pm-11ef6c1/docs/site_libs/bootstrap-3.3.7/css/bootstrap-theme.min.css
- TiagoOlivoto-paper_mgidi_pm-11ef6c1/docs/site_libs/bootstrap-3.3.7/css/bootstrap-theme.min.css.map
- TiagoOlivoto-paper_mgidi_pm-11ef6c1/docs/site_libs/bootstrap-3.3.7/css/bootstrap.css
- TiagoOlivoto-paper_mgidi_pm-11ef6c1/docs/site_libs/bootstrap-3.3.7/css/bootstrap.css.map
- TiagoOlivoto-paper_mgidi_pm-11ef6c1/docs/site_libs/bootstrap-3.3.7/css/bootstrap.min.css
- TiagoOlivoto-paper_mgidi_pm-11ef6c1/docs/site_libs/bootstrap-3.3.7/css/bootstrap.min.css.map
- TiagoOlivoto-paper_mgidi_pm-11ef6c1/docs/site_libs/bootstrap-3.3.7/fonts/
- TiagoOlivoto-paper_mgidi_pm-11ef6c1/docs/site_libs/bootstrap-3.3.7/fonts/glyphicons-halflings-regular.eot
- TiagoOlivoto-paper_mgidi_pm-11ef6c1/docs/site_libs/bootstrap-3.3.7/fonts/glyphicons-halflings-regular.svg
- TiagoOlivoto-paper_mgidi_pm-11ef6c1/docs/site_libs/bootstrap-3.3.7/fonts/glyphicons-halflings-regular.ttf
- TiagoOlivoto-paper_mgidi_pm-11ef6c1/docs/site_libs/bootstrap-3.3.7/fonts/glyphicons-halflings-regular.woff
- TiagoOlivoto-paper_mgidi_pm-11ef6c1/docs/site_libs/bootstrap-3.3.7/fonts/glyphicons-halflings-regular.woff2
- TiagoOlivoto-paper_mgidi_pm-11ef6c1/docs/site_libs/bootstrap-3.3.7/js/
- TiagoOlivoto-paper_mgidi_pm-11ef6c1/docs/site_libs/bootstrap-3.3.7/js/bootstrap.js
- TiagoOlivoto-paper_mgidi_pm-11ef6c1/docs/site_libs/bootstrap-3.3.7/js/bootstrap.min.js
- TiagoOlivoto-paper_mgidi_pm-11ef6c1/docs/site_libs/bootstrap-3.3.7/js/npm.js
- TiagoOlivoto-paper_mgidi_pm-11ef6c1/docs/site_libs/font-awesome-5.1.0/
- TiagoOlivoto-paper_mgidi_pm-11ef6c1/docs/site_libs/font-awesome-5.1.0/css/
- TiagoOlivoto-paper_mgidi_pm-11ef6c1/docs/site_libs/font-awesome-5.1.0/css/all.css
- TiagoOlivoto-paper_mgidi_pm-11ef6c1/docs/site_libs/font-awesome-5.1.0/css/v4-shims.css
- TiagoOlivoto-paper_mgidi_pm-11ef6c1/docs/site_libs/font-awesome-5.1.0/webfonts/
- TiagoOlivoto-paper_mgidi_pm-11ef6c1/docs/site_libs/font-awesome-5.1.0/webfonts/fa-brands-400.eot
- TiagoOlivoto-paper_mgidi_pm-11ef6c1/docs/site_libs/font-awesome-5.1.0/webfonts/fa-brands-400.svg
- TiagoOlivoto-paper_mgidi_pm-11ef6c1/docs/site_libs/font-awesome-5.1.0/webfonts/fa-brands-400.ttf
- TiagoOlivoto-paper_mgidi_pm-11ef6c1/docs/site_libs/font-awesome-5.1.0/webfonts/fa-brands-400.woff
- TiagoOlivoto-paper_mgidi_pm-11ef6c1/docs/site_libs/font-awesome-5.1.0/webfonts/fa-brands-400.woff2
- TiagoOlivoto-paper_mgidi_pm-11ef6c1/docs/site_libs/font-awesome-5.1.0/webfonts/fa-regular-400.eot
- TiagoOlivoto-paper_mgidi_pm-11ef6c1/docs/site_libs/font-awesome-5.1.0/webfonts/fa-regular-400.svg
- TiagoOlivoto-paper_mgidi_pm-11ef6c1/docs/site_libs/font-awesome-5.1.0/webfonts/fa-regular-400.ttf
- TiagoOlivoto-paper_mgidi_pm-11ef6c1/docs/site_libs/font-awesome-5.1.0/webfonts/fa-regular-400.woff
- TiagoOlivoto-paper_mgidi_pm-11ef6c1/docs/site_libs/font-awesome-5.1.0/webfonts/fa-regular-400.woff2
- TiagoOlivoto-paper_mgidi_pm-11ef6c1/docs/site_libs/font-awesome-5.1.0/webfonts/fa-solid-900.eot
- TiagoOlivoto-paper_mgidi_pm-11ef6c1/docs/site_libs/font-awesome-5.1.0/webfonts/fa-solid-900.svg
- TiagoOlivoto-paper_mgidi_pm-11ef6c1/docs/site_libs/font-awesome-5.1.0/webfonts/fa-solid-900.ttf
- TiagoOlivoto-paper_mgidi_pm-11ef6c1/docs/site_libs/font-awesome-5.1.0/webfonts/fa-solid-900.woff
- TiagoOlivoto-paper_mgidi_pm-11ef6c1/docs/site_libs/font-awesome-5.1.0/webfonts/fa-solid-900.woff2
- TiagoOlivoto-paper_mgidi_pm-11ef6c1/docs/site_libs/jquery-3.6.0/
- TiagoOlivoto-paper_mgidi_pm-11ef6c1/docs/site_libs/jquery-3.6.0/jquery-3.6.0.js
- TiagoOlivoto-paper_mgidi_pm-11ef6c1/docs/site_libs/jquery-3.6.0/jquery-3.6.0.min.js
- TiagoOlivoto-paper_mgidi_pm-11ef6c1/docs/site_libs/jquery-3.6.0/jquery-3.6.0.min.map
- TiagoOlivoto-paper_mgidi_pm-11ef6c1/docs/site_libs/kePrint-0.0.1/
- TiagoOlivoto-paper_mgidi_pm-11ef6c1/docs/site_libs/kePrint-0.0.1/kePrint.js
- TiagoOlivoto-paper_mgidi_pm-11ef6c1/docs/site_libs/lightable-0.0.1/
- TiagoOlivoto-paper_mgidi_pm-11ef6c1/docs/site_libs/lightable-0.0.1/lightable.css
- TiagoOlivoto-paper_mgidi_pm-11ef6c1/docs/site_libs/magnific-popup-1.1.0/
- TiagoOlivoto-paper_mgidi_pm-11ef6c1/docs/site_libs/magnific-popup-1.1.0/jquery.magnific-popup.min.js
- TiagoOlivoto-paper_mgidi_pm-11ef6c1/docs/site_libs/magnific-popup-1.1.0/magnific-popup.css
- TiagoOlivoto-paper_mgidi_pm-11ef6c1/docs/site_libs/navigation-1.1/
- TiagoOlivoto-paper_mgidi_pm-11ef6c1/docs/site_libs/navigation-1.1/FileSaver.min.js
- TiagoOlivoto-paper_mgidi_pm-11ef6c1/docs/site_libs/navigation-1.1/codefolding.js
- TiagoOlivoto-paper_mgidi_pm-11ef6c1/docs/site_libs/navigation-1.1/sourceembed.js
- TiagoOlivoto-paper_mgidi_pm-11ef6c1/docs/site_libs/navigation-1.1/tabsets.js
- TiagoOlivoto-paper_mgidi_pm-11ef6c1/docs/site_libs/pagedtable-1.1/
- TiagoOlivoto-paper_mgidi_pm-11ef6c1/docs/site_libs/pagedtable-1.1/css/
- TiagoOlivoto-paper_mgidi_pm-11ef6c1/docs/site_libs/pagedtable-1.1/css/pagedtable.css
- TiagoOlivoto-paper_mgidi_pm-11ef6c1/docs/site_libs/pagedtable-1.1/js/
- TiagoOlivoto-paper_mgidi_pm-11ef6c1/docs/site_libs/pagedtable-1.1/js/pagedtable.js
- TiagoOlivoto-paper_mgidi_pm-11ef6c1/docs/site_libs/panelset-0.2.6/
- TiagoOlivoto-paper_mgidi_pm-11ef6c1/docs/site_libs/panelset-0.2.6/panelset.css
- TiagoOlivoto-paper_mgidi_pm-11ef6c1/docs/site_libs/panelset-0.2.6/panelset.js
- TiagoOlivoto-paper_mgidi_pm-11ef6c1/docs/site_libs/readthedown-0.1/
- TiagoOlivoto-paper_mgidi_pm-11ef6c1/docs/site_libs/readthedown-0.1/fonts/
- TiagoOlivoto-paper_mgidi_pm-11ef6c1/docs/site_libs/readthedown-0.1/fonts/Lato.ttf
- TiagoOlivoto-paper_mgidi_pm-11ef6c1/docs/site_libs/readthedown-0.1/fonts/LatoBold.ttf
- TiagoOlivoto-paper_mgidi_pm-11ef6c1/docs/site_libs/readthedown-0.1/fonts/LatoItalic.ttf
- TiagoOlivoto-paper_mgidi_pm-11ef6c1/docs/site_libs/readthedown-0.1/fonts/RobotoSlab-Bold.ttf
- TiagoOlivoto-paper_mgidi_pm-11ef6c1/docs/site_libs/readthedown-0.1/readthedown.css
- TiagoOlivoto-paper_mgidi_pm-11ef6c1/docs/site_libs/readthedown-0.1/readthedown.js
- TiagoOlivoto-paper_mgidi_pm-11ef6c1/docs/site_libs/readthedown-0.1/readthedown_fonts_download.css
- TiagoOlivoto-paper_mgidi_pm-11ef6c1/docs/site_libs/readthedown-0.1/readthedown_fonts_embed.css
- TiagoOlivoto-paper_mgidi_pm-11ef6c1/docs/sup_figures.html
- TiagoOlivoto-paper_mgidi_pm-11ef6c1/docs/sup_figures_files/
- TiagoOlivoto-paper_mgidi_pm-11ef6c1/docs/sup_figures_files/figure-html/
- TiagoOlivoto-paper_mgidi_pm-11ef6c1/docs/sup_figures_files/figure-html/unnamed-chunk-10-1.png
- TiagoOlivoto-paper_mgidi_pm-11ef6c1/docs/sup_figures_files/figure-html/unnamed-chunk-11-1.png
- TiagoOlivoto-paper_mgidi_pm-11ef6c1/docs/sup_figures_files/figure-html/unnamed-chunk-12-1.png
- TiagoOlivoto-paper_mgidi_pm-11ef6c1/docs/sup_figures_files/figure-html/unnamed-chunk-13-1.png
- TiagoOlivoto-paper_mgidi_pm-11ef6c1/docs/sup_figures_files/figure-html/unnamed-chunk-14-1.png
- TiagoOlivoto-paper_mgidi_pm-11ef6c1/docs/sup_figures_files/figure-html/unnamed-chunk-15-1.png
- TiagoOlivoto-paper_mgidi_pm-11ef6c1/docs/sup_figures_files/figure-html/unnamed-chunk-16-1.png
- TiagoOlivoto-paper_mgidi_pm-11ef6c1/docs/sup_figures_files/figure-html/unnamed-chunk-17-1.png
- TiagoOlivoto-paper_mgidi_pm-11ef6c1/docs/sup_figures_files/figure-html/unnamed-chunk-18-1.png
- TiagoOlivoto-paper_mgidi_pm-11ef6c1/docs/sup_figures_files/figure-html/unnamed-chunk-19-1.png
- TiagoOlivoto-paper_mgidi_pm-11ef6c1/docs/sup_figures_files/figure-html/unnamed-chunk-20-1.png
- TiagoOlivoto-paper_mgidi_pm-11ef6c1/docs/sup_figures_files/figure-html/unnamed-chunk-21-1.png
- TiagoOlivoto-paper_mgidi_pm-11ef6c1/docs/sup_figures_files/figure-html/unnamed-chunk-22-1.png
- TiagoOlivoto-paper_mgidi_pm-11ef6c1/docs/sup_figures_files/figure-html/unnamed-chunk-23-1.png
- TiagoOlivoto-paper_mgidi_pm-11ef6c1/docs/sup_figures_files/figure-html/unnamed-chunk-24-1.png
- TiagoOlivoto-paper_mgidi_pm-11ef6c1/docs/sup_figures_files/figure-html/unnamed-chunk-25-1.png
- TiagoOlivoto-paper_mgidi_pm-11ef6c1/docs/sup_figures_files/figure-html/unnamed-chunk-26-1.png
- TiagoOlivoto-paper_mgidi_pm-11ef6c1/docs/sup_figures_files/figure-html/unnamed-chunk-3-1.png
- TiagoOlivoto-paper_mgidi_pm-11ef6c1/docs/sup_figures_files/figure-html/unnamed-chunk-4-1.png
- TiagoOlivoto-paper_mgidi_pm-11ef6c1/docs/sup_figures_files/figure-html/unnamed-chunk-5-1.png
- TiagoOlivoto-paper_mgidi_pm-11ef6c1/docs/sup_figures_files/figure-html/unnamed-chunk-6-1.png
- TiagoOlivoto-paper_mgidi_pm-11ef6c1/docs/sup_figures_files/figure-html/unnamed-chunk-7-1.png
- TiagoOlivoto-paper_mgidi_pm-11ef6c1/docs/sup_figures_files/figure-html/unnamed-chunk-8-1.png
- TiagoOlivoto-paper_mgidi_pm-11ef6c1/docs/sup_figures_files/figure-html/unnamed-chunk-9-1.png
- TiagoOlivoto-paper_mgidi_pm-11ef6c1/docs/sup_tables.html
- TiagoOlivoto-paper_mgidi_pm-11ef6c1/figs/
- TiagoOlivoto-paper_mgidi_pm-11ef6c1/figs/fig1.pdf
- TiagoOlivoto-paper_mgidi_pm-11ef6c1/figs/fig2.pdf
- TiagoOlivoto-paper_mgidi_pm-11ef6c1/figs/fig3.pdf
- TiagoOlivoto-paper_mgidi_pm-11ef6c1/figs/fig4.pdf
- TiagoOlivoto-paper_mgidi_pm-11ef6c1/figs/fig5.pdf
- TiagoOlivoto-paper_mgidi_pm-11ef6c1/index.Rmd
- TiagoOlivoto-paper_mgidi_pm-11ef6c1/paper_mgidi_pm.Rproj
- TiagoOlivoto-paper_mgidi_pm-11ef6c1/sup_figures.Rmd
- TiagoOlivoto-paper_mgidi_pm-11ef6c1/sup_tables.Rmd
