# Supplementary material for: MGIDI: a powerful tool to analyze plant multivariate data
Source: Plant Methods. 2022 Nov 12;18:121. doi: 10.1186/s13007-022-00952-5 (PMC9652799; doi:10.1186/s13007-022-00952-5)
Supplement: Supplementary file 1 — Additional file 1. A website with the data, script, and results is available at https://tiagoolivoto.github.io/paper_mgidi_pm/. The source code used to produce the static website and the results in this manuscript have been archived at 10.5281/zenodo.7155173 as manuscript v2. [file 13007_2022_952_MOESM1_ESM.zip › TiagoOlivoto-paper_mgidi_pm-11ef6c1/_site.yml]

name: paper_mgidi_pm
output_dir: docs
exclude: ["*.docx", "*.pptx", "*.pdf", "*.R", "*.tmp"]
output:
  rmdformats::readthedown:
    toc_depth: 3
    use_bookdown: true
    number_sections: true
    highlight: tango
    df_print: paged
    lightbox: true
    gallery: true
navbar:
  title: MGIDI Plant Methods
  left:
  - text: About
    icon: fa fa-home
    href: index.html
  - text: "Sup. Codes"
    icon: fa fa-file-code-o
    href: code.html
  - text: "Sup. Figures"
    icon: fa fa-chart-area
    href: sup_figures.html
  - text: "Sup. Tables"
    icon: fa fa-table
    href: sup_tables.html
  - text: "Code and data"
    icon: fa fa-download
    href: https://github.com/TiagoOlivoto/paper_mgidi_pm/archive/refs/heads/master.zip
  - text: "Doi"
    icon: ai ai-doi ai
    href: https://doi.org/10.5281/zenodo.5809502
  right:
  - text: metan
    icon: fa-github
    href: https://github.com/TiagoOlivoto/metan
