# Supplementary material for: MGIDI: a powerful tool to analyze plant multivariate data
Source: Plant Methods. 2022 Nov 12;18:121. doi: 10.1186/s13007-022-00952-5 (PMC9652799; doi:10.1186/s13007-022-00952-5)
Supplement: Supplementary file 1 — Additional file 1. A website with the data, script, and results is available at https://tiagoolivoto.github.io/paper_mgidi_pm/. The source code used to produce the static website and the results in this manuscript have been archived at 10.5281/zenodo.7155173 as manuscript v2. [file 13007_2022_952_MOESM1_ESM.zip › TiagoOlivoto-paper_mgidi_pm-11ef6c1/data/TABLES.xlsx]

## Sheet: substrate
Substracts	DS	TP	AS	RAW	BW	AW	RW
S1	0.14	0.74	0.48	0.05	0.01	0.06	0.2
S2	0.09	0.75	0.46	0.09	0.02	0.11	0.18
S3	0.23	0.63	0.27	0.15	0.03	0.18	0.18
S4	0.13	0.67	0.29	0.24	0.08	0.32	0.05

## Sheet: substrate2
Substracts	Sugarcane bagasse (%)	Rice husk (%)	Organic (%)	Carolina (%)
S1	70	0	30	0
S2	70	0	0	30
S3	0	70	30	0
S4	0	70	0	30

## Sheet: substrate3
SUBSTRATE	0	1	3	5	6	10
S1	0.799673	0.278743	0.231198	0.218273	0.209656	0.203911
S1	0.751773	0.269168	0.230984	0.224561	0.220279	0.21742
S1	0.67733	0.247172	0.205179	0.192973	0.184835	0.179406
S2	0.733825	0.28512	0.211672	0.189934	0.175442	0.16578
S2	0.765985	0.307487	0.234512	0.213621	0.199694	0.190413
S2	0.759831	0.292067	0.221464	0.206172	0.195977	0.189144
S3	0.594487	0.358751	0.221507	0.197046	0.180738	0.169869
S3	0.652781	0.361038	0.241428	0.213349	0.194629	0.182146
S3	0.643314	0.362778	0.242156	0.211575	0.191187	0.177592
S4	0.619112	0.338945	0.186962	0.156676	0.136486	0.123025
S4	0.690638	0.376943	0.214447	0.114623	0.0480733	0.00371073
S4	0.691625	0.403583	0.220863	0.125011	0.0611091	0.0185047

## Sheet: nutrient
Fertilizers	Vegetative Phase	Reproductive Phase
Calcium nitrate (15.5-00-00)	480 g	480 g
Potassium nitrate (12-00-45)	300 g	180 g
Magnesium Sulphate (00-00-00-09)	360 g	360 g
Ammonium sulfate (20-00-00)	50 g	70 g
Potassium Sulphate (00-00-50)	70 g	260 g
Phosphoric acid (85%)	110 ml	110 ml
Boric acid(17%B)	1.8 g	1.8 g
Copper sulphate (25%Cu)	0.18 g	0.18 g
Manganese Sulfate (25%Mn)	1.2 g	1.2 g
Zinc sulfate (20% Zn)	0.6 g	0.6 g
Sodium Molybdate (39%Mo)	0.18 g	0.18 g
Chelated iron (6% Fe)	36 g	36 g

## Sheet: pcas
Term	PC	Eigenvalues	Variance (%)	Cum. variance (%)
pca_ori_cul	PC1	14.17	64.43	64.43
pca_ori_cul	PC2	5.24	23.82	88.25
pca_ori_cul	PC3	2.58	11.75	100
pca_sub	PC1	14.93	67.85	67.85
pca_sub	PC2	3.95	17.97	85.82
pca_sub	PC3	3.12	14.18	100

## Sheet: loadings
Cultivar x origin				Substrate
Trait	FA1	FA2	FA3	Trait	FA1	FA2	FA3
AWNCF	0.627788	0.492374	0.602868	AWCF	0.625717	-0.477731	-0.616645
FY	0.927071	0.233938	0.292937	FIRM	0.996846	-0.0583256	0.0538156
NCF	0.835048	0.422564	0.352327	FY	0.961607	-0.231348	-0.147614
NNCF	-0.723283	-0.668257	-0.17405	NCF	0.962393	-0.206814	-0.176149
TA	0.836466	0.104457	0.537971	NDBF	0.7409	0.14353	-0.6561
TNF	0.803332	0.517945	0.293923	NDBH	0.845721	-0.457562	-0.274579
TSS_TA	0.967597	0.0861297	0.237354	NDFF	0.910811	-0.330861	-0.24689
TWF	0.927369	0.232903	0.29282	NNCF	-0.985241	0.0334518	-0.167873
WCF	0.927724	-0.0466153	0.370345	OAWF	0.664773	-0.634427	-0.394436
WUE	0.998974	0.0376001	0.0252469	PHYL	0.883317	-0.0131474	-0.468592
AWCF	-0.311988	-0.931276	-0.188116	TNF	0.975387	-0.181466	-0.125263
CHROMA	-0.289187	0.88673	-0.360668	TWF	0.961535	-0.231564	-0.147747
H	-0.630253	-0.776365	-0.00619605	WCF	0.882375	-0.339934	-0.32536
L	0.190154	-0.981689	0.0113116	WNCF	-0.829382	0.208669	-0.51825
OAWF	-0.472808	-0.864011	-0.173025	WUE	0.877978	-0.328886	-0.347835
PHYL	0.601941	0.790135	-0.115558	CHROMA	-0.256112	0.966305	-0.0257242
WNCF	-0.646353	-0.749855	-0.141227	H	-0.0623655	-0.976325	0.207122
FIRM	-0.322256	0.100412	-0.941312	L	0.430412	-0.874033	-0.225413
NDBF	-0.10741	0.0666924	-0.991975	TA	0.166421	-0.707962	-0.686363
NDBH	-0.17229	0.068586	-0.982656	TSS	-0.257421	0.951076	0.170845
NDFF	-0.159118	-0.239143	-0.957858	AWNCF	0.260936	0.19388	-0.945686
TSS	-0.55838	-0.0998223	-0.823558	TSS_TA	-0.0881534	-0.368958	-0.925256
Eigenvalues	14.17	5.24	2.58	Eigenvalues	14.93	3.95	3.12
Variance (%)	64.43	23.82	11.75	Variance (%)	67.85	17.97	14.18
Cummulative (%)	64.43	88.25	100	Cummulative (%)	67.85	85.82	100

## Sheet: diff_ori_cul
Factor	Trait	FA1	FA2	FA3	Xo	Xs	SDperc	Goal	Achieved
FA1	AWNCF	0.627788	0.492374	0.602868	8.74	8.7	-0.49	decrease	Yes
FA1	FY	0.927071	0.233938	0.292937	30957.1	33136.7	7.04	increase	Yes
FA1	NCF	0.835048	0.422564	0.352327	23.47	24.99	6.48	increase	Yes
FA1	NNCF	-0.723283	-0.668257	-0.17405	7.21	7.86	9.02	decrease	No
FA1	TA	0.836466	0.104457	0.537971	1.42	1.35	-4.93	decrease	Yes
FA1	TNF	0.803332	0.517945	0.293923	30.67	32.83	7.04	increase	Yes
FA1	TSS_TA	0.967597	0.0861297	0.237354	5.39	5.66	4.96	increase	Yes
FA1	TWF	0.927369	0.232903	0.29282	412.73	441.83	7.05	increase	Yes
FA1	WCF	0.927724	-0.0466153	0.370345	358.57	395.49	10.3	increase	Yes
FA1	WUE	0.998974	0.0376001	0.0252469	115.84	100.84	-12.95	decrease	Yes
FA2	AWCF	-0.311988	-0.931276	-0.188116	14.85	15.01	1.08	increase	Yes
FA2	CHROMA	-0.289187	0.88673	-0.360668	44.6	44.01	-1.32	increase	No
FA2	H	-0.630253	-0.776365	-0.00619605	43.08	42.87	-0.49	increase	No
FA2	L	0.190154	-0.981689	0.0113116	54.81	55.92	2.03	increase	Yes
FA2	OAWF	-0.472808	-0.864011	-0.173025	13.54	13.51	-0.24	increase	No
FA2	PHYL	0.601941	0.790135	-0.115558	164.46	158.44	-3.66	decrease	Yes
FA2	WNCF	-0.646353	-0.749855	-0.141227	65.36	68.66	5.05	decrease	No
FA3	FIRM	-0.322256	0.100412	-0.941312	1.67	1.68	0.6	increase	Yes
FA3	NDBF	-0.10741	0.0666924	-0.991975	57.7	54.97	-4.74	decrease	Yes
FA3	NDBH	-0.17229	0.068586	-0.982656	77.8	75.6	-2.83	decrease	Yes
FA3	NDFF	-0.159118	-0.239143	-0.957858	76.27	73.44	-3.71	decrease	Yes
FA3	TSS	-0.55838	-0.0998223	-0.823558	7.43	7.4	-0.47	increase	No

## Sheet: Planilha1
VAR	FA1_fa_ori_cul	FA1_fa_sub	FA2_fa_ori_cul	FA2_fa_sub	FA3_fa_ori_cul	FA3_fa_sub
NNCF	-0.723283	-0.985241	-0.668257	0.0334518	-0.17405	-0.167873
WNCF	-0.646353	-0.829382	-0.749855	0.208669	-0.141227	-0.51825
AWNCF	0.627788	0.260936	0.492374	0.19388	0.602868	-0.945686
WUE	0.998974	0.877978	0.0376001	-0.328886	0.0252469	-0.347835
NDBF	-0.10741	0.7409	0.0666924	0.14353	-0.991975	-0.6561
NDFF	-0.159118	0.910811	-0.239143	-0.330861	-0.957858	-0.24689
NDBH	-0.17229	0.845721	0.068586	-0.457562	-0.982656	-0.274579
PHYL	0.601941	0.883317	0.790135	-0.0131474	-0.115558	-0.468592
TA	0.836466	0.166421	0.104457	-0.707962	0.537971	-0.686363
NCF	0.835048	0.962393	0.422564	-0.206814	0.352327	-0.176149
TNF	0.803332	0.975387	0.517945	-0.181466	0.293923	-0.125263
WCF	0.927724	0.882375	-0.0466153	-0.339934	0.370345	-0.32536
TWF	0.927369	0.961535	0.232903	-0.231564	0.29282	-0.147747
AWCF	-0.311988	0.625717	-0.931276	-0.477731	-0.188116	-0.616645
OAWF	-0.472808	0.664773	-0.864011	-0.634427	-0.173025	-0.394436
FY	0.927071	0.961607	0.233938	-0.231348	0.292937	-0.147614
TSS	-0.55838	-0.257421	-0.0998223	0.951076	-0.823558	0.170845
TSS_TA	0.967597	-0.0881534	0.0861297	-0.368958	0.237354	-0.925256
FIRM	-0.322256	0.996846	0.100412	-0.0583256	-0.941312	0.0538156
L	0.190154	0.430412	-0.981689	-0.874033	0.0113116	-0.225413
CHROMA	-0.289187	-0.256112	0.88673	0.966305	-0.360668	-0.0257242
H	-0.630253	-0.0623655	-0.776365	-0.976325	-0.00619605	0.207122

## Sheet: diff_sub
Factor	Trait	Xo	Xs	SDperc	Goal	Achieved
FA1	AWCF	14.847	15.4972	4.37903	increase	Yes
FA1	FIRM	1.67156	1.68125	0.579548	increase	Yes
FA1	FY	30957.1	38159.1	23.2645	increase	Yes
FA1	NCF	23.4709	28.9869	23.5011	increase	Yes
FA1	NDBF	57.7031	53.9062	-6.58002	decrease	Yes
FA1	NDBH	77.7969	75.5	-2.9524	decrease	Yes
FA1	NDFF	76.2656	71.9062	-5.71604	decrease	Yes
FA1	NNCF	7.20375	7.89406	9.58268	decrease	No
FA1	OAWF	13.5388	14.0644	3.88237	increase	Yes
FA1	PHYL	164.454	147.046	-10.5853	decrease	Yes
FA1	TNF	30.6628	36.8588	20.2067	increase	Yes
FA1	TWF	412.731	508.726	23.2584	increase	Yes
FA1	WCF	358.567	461.788	28.7869	increase	Yes
FA1	WNCF	65.3564	69.3231	6.06936	decrease	No
FA1	WUE	115.835	83.2475	-28.133	decrease	Yes
FA2	CHROMA	44.5978	44.2172	-0.853461	increase	No
FA2	H	43.0747	43.1337	0.137116	increase	Yes
FA2	L	54.8081	55.3006	0.898589	increase	Yes
FA2	TA	1.41891	1.34813	-4.98844	decrease	Yes
FA2	TSS	7.42906	7.27375	-2.09061	increase	No
FA3	AWNCF	8.73516	8.2625	-5.41097	decrease	Yes
FA3	TSS_TA	5.38922	5.50875	2.21797	increase	Yes

## Sheet: man_res
Effect	Value	F (Pilai's trace)	Hypothesis DF	Error DF	P-value
Intercept	0.999883	10522.9	22	27	1.19621e-47
Substrate (SUB)	1.80949	2.00353	66	87	0.0012277
Origin (ORI)	0.855208	7.24886	22	27	1.66208e-06
Cultivar (CUL)	0.922946	14.7001	22	27	6.70066e-10
SUB x ORI	1.22584	0.910787	66	87	0.652451
SUB x CUL	1.52296	1.35916	66	87	0.089754
ORI x CUL	0.691576	2.7519	22	27	0.00672377
SUB x ORI x CUL	1.33903	1.06269	66	87	0.392255
