# Supplementary material for: MGIDI: a powerful tool to analyze plant multivariate data
Source: Plant Methods. 2022 Nov 12;18:121. doi: 10.1186/s13007-022-00952-5 (PMC9652799; doi:10.1186/s13007-022-00952-5)
Supplement: Supplementary file 1 — Additional file 1. A website with the data, script, and results is available at https://tiagoolivoto.github.io/paper_mgidi_pm/. The source code used to produce the static website and the results in this manuscript have been archived at 10.5281/zenodo.7155173 as manuscript v2. [file 13007_2022_952_MOESM1_ESM.zip › TiagoOlivoto-paper_mgidi_pm-11ef6c1/data/data_mgidi_strawberry.csv]

REP	SUB	CUL	ORI	NNCF	WNCF	AWNCF	WUE	NDBF	NDFF	NDBH	PHYL	TA	NCF	TNF	WCF	TWF	AWCF	OAWF	FY	TSS	TSS_TA	FIRM	L	CHROMA	H
1	S1	CAM	NAC	3.88	21.36	5.51	93.44	82	92	81	162.37	1.38	28.13	32	424.94	446.31	15.11	13.95	33469	6.77	4.89	1.53	57.02	40.49	42.4
1	S1	CAM	IMP	6.13	36.25	5.92	125.49	61	83	82	185.24	1.72	24	30.13	306.59	342.84	12.77	11.38	25712.72	8.27	4.79	1.95	48.69	47.1	40.7
1	S1	ALB	NAC	1.2	10.34	8.62	136.26	69	82	78	188.62	1.77	19.6	20.8	329.78	340.12	16.83	16.35	25509	7.25	4.1	2.07	55.17	45.97	43.21
1	S1	ALB	IMP	2.86	50.14	17.55	94.16	44	70	69	179.95	1.4	24.86	27.71	372.5	422.64	14.99	15.25	31698.21	8.35	5.98	1.93	53.2	47.03	42.69
1	S2	CAM	NAC	4.67	41.12	8.81	190.48	86	92	108	123.51	1.51	12.33	17	147.82	188.93	11.99	11.11	14170	7.2	4.76	1.73	53.37	43.7	42.25
1	S2	CAM	IMP	5.5	24.85	4.52	241.93	61	89	85	148.83	1.34	12.83	18.33	148.48	173.33	11.57	9.45	13000	7.13	5.34	1.92	51.45	47.85	41.59
1	S2	ALB	NAC	1.4	6.14	4.39	167.31	71	82	88	143.21	1.47	15.2	16.6	218.02	224.16	14.34	13.5	16812	7.45	5.08	1.71	52.85	44.53	41.52
1	S2	ALB	IMP	3.38	28.28	8.38	115.48	44	70	72	113.32	1.49	20	23.38	305.78	334.05	15.29	14.29	25053.75	8.4	5.64	1.99	51.3	47.69	41.86
1	S3	CAM	NAC	10.57	77.34	7.32	58.79	54	69	74	88.21	1.33	41.86	52.43	586.16	663.5	14	12.66	49762.5	6.8	5.13	0.95	52.77	48.09	43.75
1	S3	CAM	IMP	8.25	67.11	8.13	63.56	55	70	79	246.09	1.6	31.63	39.88	493.59	558.7	15.61	14.06	42058.5	7.88	4.92	1.69	51.2	46.06	39.88
1	S3	ALB	NAC	4	10.78	2.7	137.18	68	71	88	142.81	1.78	18	22	289.37	300.15	16.08	13.64	22511.38	7.95	4.46	1.97	53.67	46.18	42.25
1	S3	ALB	IMP	3.88	20.55	5.3	79.43	42	57	63	165.73	1.68	29	32.88	509.38	529.93	17.56	16.12	39744.38	8.12	4.84	1.6	55.28	44.27	42.39
1	S4	CAM	NAC	4.88	32.2	6.61	75.58	54	92	84	151.53	1.09	30	34.88	1176.81	502.46	19.23	14.41	37684.69	7	6.45	1.58	55.44	44.19	42.76
1	S4	CAM	IMP	7.13	56.01	7.86	75.95	55	78	75	115.07	1.08	34.13	41.25	446.31	502.33	13.08	12.18	37674.38	6.95	6.44	1.81	49.74	48.07	41.11
1	S4	ALB	NAC	1	5.57	5.57	109.24	68	77	88	200	1.32	21.83	22.83	349.23	354.8	16	15.54	26610	6.35	4.81	2.24	56.25	42.02	42.56
1	S4	ALB	IMP	3.43	20.59	6	89.35	42	57	56	96.08	1.41	30.29	33.71	472.2	492.79	15.59	14.62	36958.93	7.42	5.27	1.78	58.33	40.08	42.41
2	S1	CAM	NAC	6.33	92.12	14.54	110.78	82	95	97	209.02	0.93	19.17	25.5	251.68	343.8	13.13	13.48	25785	6.48	6.99	1.64	59	43.07	45.85
2	S1	CAM	IMP	4.25	40.99	9.64	278.66	57	96	82	125.82	1.57	10.38	14.63	118.93	159.91	11.46	10.93	11993.44	6.62	4.22	0.95	48.6	50.93	41.44
2	S1	ALB	NAC	3.4	21.14	6.22	172.94	71	77	91	253.81	1.84	12.2	15.6	182.78	203.92	14.98	13.07	15294.3	7.83	4.25	1.9	59.31	43.13	44.74
2	S1	ALB	IMP	11.33	76.23	6.73	107.68	42	65	63	200.75	1.93	20.33	31.67	302.53	378.77	14.88	11.96	28407.5	7.33	3.81	1.47	56.64	41.77	44.22
2	S2	CAM	NAC	5.88	40.89	6.96	95.35	69	92	81	216.46	1.08	30.13	36	433.25	474.14	14.38	13.17	35560.31	7.58	7.02	1.52	55.8	42.61	43.26
2	S2	CAM	IMP	3.25	22.7	6.98	184.51	55	93	79	145.82	2.05	16.13	19.38	188.14	210.84	11.67	10.88	15812.81	7.9	3.86	1.13	48.16	45.2	39.82
2	S2	ALB	NAC	2.17	13.83	6.38	141.09	54	77	74	211.42	1.87	19	21.17	293.68	307.52	15.46	14.53	23063.75	6.42	3.43	1.88	53.39	48.02	43.36
2	S2	ALB	IMP	1.13	11.76	10.46	202.71	44	80	66	210.2	1.82	14.88	16	207.84	219.6	13.97	13.73	16470	8.85	4.86	1.91	57.77	47.77	46.16
2	S3	CAM	NAC	8.38	47.88	5.72	58.04	54	69	88	156.83	1.28	42	50.38	632.45	680.33	15.06	13.51	51024.38	6.2	4.83	1.43	57.17	45.6	44.97
2	S3	CAM	IMP	9.6	68.16	7.1	42.89	57	78	75	65.17	1.5	61.8	71.4	835.96	904.12	13.53	12.66	67808.7	7.18	4.79	1.91	51.22	50.52	42.84
2	S3	ALB	NAC	2.25	20.55	9.13	54.29	54	77	68	248.54	1.58	43.25	45.5	723.48	744.03	16.73	16.35	55801.88	7.57	4.8	1.72	61.51	35.93	52.18
2	S3	ALB	IMP	5.14	44.53	8.66	81.02	44	65	62	111.1	1.31	27.57	32.71	419.8	464.33	15.23	14.19	34824.64	7.8	5.94	1.97	51.33	45.38	42.79
2	S4	CAM	NAC	7	54.74	7.82	86.79	69	77	95	146.34	1.04	28.29	35.29	426.38	481.13	15.07	13.64	36084.54	5.75	5.53	1.53	59.53	42.02	44.36
2	S4	CAM	IMP	5.75	35.26	6.13	109.84	57	78	79	129.06	1.39	22	27.75	313.83	349.09	14.26	12.58	26180.56	8.12	5.82	1.76	51.64	45.01	42.26
2	S4	ALB	NAC	1.6	9.38	5.86	101.6	56	77	75	208.76	1.38	24.4	26	382.26	391.64	15.67	15.06	29373	6.93	5.01	1.26	57.84	40.68	42.41
2	S4	ALB	IMP	8.63	93.4	10.83	107.36	42	65	72	175.76	1.74	23	31.63	383.03	476.43	16.65	15.06	35731.88	7.87	4.51	1.92	56.49	41.28	41.86
3	S1	CAM	NAC	9	76.41	8.49	82.31	77	88	81	160.18	0.88	28.43	37.43	392.01	468.42	13.79	12.52	35131.5	6.28	7.16	1.76	55.76	43.42	41.77
3	S1	CAM	IMP	11.43	149.13	13.05	145.19	69	89	79	116.28	1.57	16.14	27.57	192.6	341.73	11.93	12.39	25629.64	5.8	3.7	1.76	51.34	46.33	41.67
3	S1	ALB	NAC	7.25	97.01	13.38	153.21	68	69	81	201.71	1.54	13.5	20.75	206.6	303.61	15.3	14.63	22770.94	8.63	5.61	1.36	59.8	33.33	60.94
3	S1	ALB	IMP	7.75	88.58	11.43	111.1	56	57	62	188	1.43	18.25	26	290.99	379.56	15.94	14.6	28467.19	7.93	5.53	1.76	54.36	48.16	41.62
3	S2	CAM	NAC	14.4	130.44	9.06	87.49	47	69	81	164.84	1.46	26	40.4	374.9	505.34	14.42	12.51	37900.5	8.05	5.53	1.55	59.76	41.44	42.81
3	S2	CAM	IMP	10.29	102.46	9.96	157.47	48	78	79	213.5	1.42	15.86	26.14	186.37	288.83	11.75	11.05	21662.04	8.03	5.64	2.1	52.7	49.01	43.66
3	S2	ALB	NAC	4.4	43.38	9.86	187.52	47	95	84	240.83	1.59	10.4	14.8	174.32	217.7	16.76	14.71	16327.5	10	6.31	1.18	51.95	46.49	41.61
3	S2	ALB	IMP	7.43	64.93	8.74	147.96	48	65	69	161.93	1.74	15	22.43	210.96	275.89	14.06	12.3	20691.43	8.4	4.84	1.44	56.95	43.76	43.23
3	S3	CAM	NAC	13.57	111.43	8.21	65.42	54	77	81	118.18	1.21	30.57	44.14	465.03	576.46	15.21	13.06	43234.29	7.12	5.9	1.54	57.18	43.26	44.03
3	S3	CAM	IMP	15.5	140.28	9.05	80.42	55	78	75	142.22	1.35	27.5	43	360.53	500.8	13.11	11.65	37560.09	7.35	5.45	1.59	51.07	47.74	42.99
3	S3	ALB	NAC	8.43	113.31	13.44	74.48	54	69	74	162.54	1.72	25.86	34.29	446.83	560.14	17.28	16.34	42010.61	7.02	4.07	1.68	56.01	44.11	42.65
3	S3	ALB	IMP	10.33	113.22	10.96	77.23	42	57	63	136.9	1.49	25.83	36.17	419.37	532.58	16.23	14.73	39943.75	8.53	5.73	1.94	55.95	45.35	43.33
3	S4	CAM	NAC	17.25	164.3	9.52	53.34	69	77	81	226.72	1.28	40.25	57.5	567.33	731.63	14.1	12.72	54871.88	7.88	6.17	1.72	54.46	44.47	42.72
3	S4	CAM	IMP	15.38	144.04	9.37	72.53	55	78	64	128.88	1.44	30.75	46.13	390.44	534.48	12.7	11.59	40085.63	7.75	5.37	1.11	50.56	47.86	42.47
3	S4	ALB	NAC	3.43	38.57	11.25	107.61	54	77	81	218.78	1.29	17.43	20.86	300.84	339.41	17.26	16.27	25456.07	7.35	5.68	1.64	55.79	48.79	43.46
3	S4	ALB	IMP	10.57	118.86	11.24	115.13	42	65	59	192.99	1.59	17	27.57	281.19	400.04	16.54	14.51	30003.21	8.55	5.37	1.75	60.89	44.43	45.53
4	S1	CAM	NAC	10.38	87.95	8.48	115.2	77	102	97	205.49	1.14	20	30.38	266.9	354.85	13.35	11.68	26613.66	6.7	5.88	1.53	53.63	44.79	42.66
4	S1	CAM	IMP	9.29	100.16	10.79	97.02	72	78	85	157.17	1.44	22.43	31.71	331.07	431.23	14.76	13.6	32342.14	8.32	5.77	1.88	50.58	50.68	41.89
4	S1	ALB	NAC	7.33	99.23	13.53	356.06	68	77	81	255.64	1.62	6.67	14	89.42	188.65	13.41	13.47	14148.63	9	5.57	1.14	59.41	36.95	34.7
4	S1	ALB	IMP	7	49.76	7.11	155.43	42	57	62	233.53	1.55	15	22	209.95	259.71	14	11.81	19478.44	6.75	4.36	2	53.56	45.72	42.05
4	S2	CAM	NAC	9.75	69.84	7.16	99.06	77	92	81	152.72	0.78	22.88	32.63	300.51	370.35	13.14	11.35	27776.25	6	7.73	1.66	51.91	45.96	42.65
4	S2	CAM	IMP	10.17	90.25	8.88	137.42	61	78	79	152.61	1.3	17	27.17	214.24	304.49	12.6	11.21	22836.75	7.88	6.05	2.11	50.72	47.4	41.16
4	S2	ALB	NAC	6.67	92.52	13.88	116.63	77	92	100	191.34	1.5	12.83	19.5	275.12	367.63	21.44	18.85	27572.5	7.33	4.9	1.28	56.67	45.43	44.47
4	S2	ALB	IMP	9.13	84.28	9.24	142.21	42	59	66	205.46	1.54	15	24.13	222.41	306.69	14.83	12.71	23001.38	7.77	5.03	1.44	57.28	43.58	44.54
4	S3	CAM	NAC	14	108.52	7.75	62.97	54	77	100	75	0.86	34	48	485.65	594.17	14.28	12.38	44562.5	5.98	6.95	1.67	60.54	35.33	35.47
4	S3	CAM	IMP	15.14	149.29	9.86	61.16	55	70	75	90.89	1.37	36.43	51.57	480.07	629.36	13.18	12.2	47201.79	7.2	5.27	1.53	53.27	41.09	40.73
4	S3	ALB	NAC	6.63	81.68	12.33	79.27	54	69	71	147.04	1.53	25.5	32.13	415.76	497.44	16.3	15.48	37307.81	7.25	4.73	1.94	57.98	46.18	44.56
4	S3	ALB	IMP	8.14	83.61	10.27	75.41	42	65	62	104.46	1.24	25.71	33.86	419.87	503.49	16.33	14.87	37761.43	8.57	6.89	1.97	54.68	47.14	43.05
4	S4	CAM	NAC	9.75	85.25	8.74	74.59	54	77	81	90.75	1.08	26.13	35.88	404.16	489.41	15.47	13.64	36705.84	5.92	5.5	1.54	56.16	40.18	38.66
4	S4	CAM	IMP	7.57	57.46	7.59	81.82	57	72	75	115.55	0.75	22.71	30.29	367.41	424.87	16.18	14.03	31865.25	5.63	7.48	1.69	53.12	40.02	51.59
4	S4	ALB	NAC	4	37.88	9.47	136.07	71	77	91	161.89	1.05	15	19	240.55	278.43	16.04	14.65	20882.5	6.5	6.17	1.33	56.62	47.33	44.65
4	S4	ALB	IMP	1.43	6.59	4.61	115.56	42	59	62	145.6	1.38	17.86	18.57	291.94	290.76	16.35	15.66	21802.79	8.27	6	2.04	55.93	46.29	43.61
