# Supplementary material for: MGIDI: a powerful tool to analyze plant multivariate data
Source: Plant Methods. 2022 Nov 12;18:121. doi: 10.1186/s13007-022-00952-5 (PMC9652799; doi:10.1186/s13007-022-00952-5)
Supplement: Supplementary file 1 — Additional file 1. A website with the data, script, and results is available at https://tiagoolivoto.github.io/paper_mgidi_pm/. The source code used to produce the static website and the results in this manuscript have been archived at 10.5281/zenodo.7155173 as manuscript v2. [file 13007_2022_952_MOESM1_ESM.zip › TiagoOlivoto-paper_mgidi_pm-11ef6c1/data/df_aaby.xlsx]

## Sheet: Sheet1
Cultivar	Cyd-3-glu	Pg-3-glu	Pg-3-rut	Cyd-3-malglu	Pg-3-malglu	Pg-3-acetglu	Total anthocy.	Quercetin glycosidesc,d	Kaempferol glycosidesd,e	(+)-Catechinf,g	Procyanidin dimersg,h	Procyanidin trimerg	Agrimoniinc	Other etc.cd	Ellagic acide	Ellagic acid glycosidese,f	Coumaroyl hexosesg	Cinnamoyl glucoseh
Babette	0.7	38.9	2.6	0.7	20.8	0	63.7	2.2	2.1	4.4	15.6	15.6	9.9	4.4	0.5	1	4.9	2.3
Blink	2.4	31	0	0.6	6.2	0.5	40.7	1.2	0.6	2	4.6	4.7	6.8	1.5	0.2	0.1	3.1	1.7
Bounty	0.8	23	1.9	0.3	7.7	0	33.7	0.7	0.3	2.4	8.9	4.7	13.8	2.8	0.2	0.5	5.2	5.2
Carisma	0.2	9	0	0.2	2	0	11.3	0.6	0.6	6.7	7.2	10.2	8.9	2.7	0.5	0.5	4.1	23.3
Cifrance	0.8	28.4	2.4	0.3	4.6	0	36.7	3.4	1.1	8.1	16.1	14.6	11	4.2	0.8	0.8	13.6	11.7
Dania	2.4	27.3	1.6	0.5	5.4	0.1	37.4	2.4	1.2	8.1	15.7	18.8	13.1	5.1	0.9	1.5	2.6	2
Filon	1.3	27.7	0	0	0	0.2	29.1	2.6	0.4	3.5	7.1	7.3	7.8	2.2	0.4	0.4	2.8	0.9
Florence A	0.5	25	0.1	0.1	2.4	0.1	28.2	0.5	0.9	6.2	11.5	4.6	9.9	3.8	0.4	0.3	7.1	7.4
Florence K	1.7	35	0.6	0.5	7.5	0.1	45.3	2.7	1	5.1	8.5	4.9	10.8	3.6	0.6	0.3	6.6	3.2
Frida A	1	23.5	2	0.5	9.6	0	36.7	1.2	0.5	4.8	9.8	7.1	9.8	2.3	0.6	0.5	1.7	0.7
Frida K	1.4	27.9	2.5	0.5	8.7	0	40.9	1.7	0.8	4.1	13.1	6.9	8.1	2	0.4	0.4	2.8	1.1
Granda	0.9	21.5	1	0.1	2.3	0.1	25.9	1.6	0.9	4.6	9.9	5.1	7.4	2.4	0.5	0.3	3.6	1.7
Gudleif	0.2	16.4	0.1	0.1	4.9	0	21.7	1	0.8	5.2	6.1	6.2	11.8	2.4	0.7	0.8	2.3	1.6
Honeoye	0.5	28.4	1.1	0.2	5.3	0.1	35.7	2	1.3	3.5	12.7	6.2	9.2	2.5	0.7	1.1	13.6	4.2
Iris	2.1	30	0	0.6	6.4	0.4	39.5	1.3	0.5	2.7	4.3	5.2	7.4	2.2	0.5	0.3	2.4	1.1
Jonsok	0.8	24	1.6	0.4	13.5	0	40.4	1.1	1.2	5.3	6.3	7.9	6.4	3	0.5	0.3	3.3	0.6
Kent	1.3	22.9	1.3	0.4	5.7	0	31.6	2.4	1	3.7	9.1	6.8	5.8	2.7	0.6	0.5	6	10
Korona A	2.4	32.4	2.5	1	10.8	0	49.1	1.6	0.5	3.7	8.1	8	8.3	2.2	0.7	0.3	5.5	4.2
Korona K	0.5	17	0.8	0.2	4.9	0	23.3	0.5	0.2	2.6	4.9	3	9	1.9	0.5	0.2	3.6	6.6
Madeleine	0.6	28.6	1.5	0.3	6.7	0.1	37.8	2.2	1.4	4.2	8.2	14	12.4	4	0.5	0.5	3	0.7
Marlate	0.1	6.9	0	0.1	1.3	0	8.5	0.4	0.4	6.9	6.7	9	9.1	2	0.4	0.4	3.6	24.9
Nadine	1.2	27.7	1.4	0.3	3.6	0.1	34.2	2.3	1.7	3.9	12	7.9	6.5	1.7	0.4	0.2	8.8	1.9
Patty	0.5	16.2	0.8	0.2	3.3	0.1	21	2.4	0.4	3.9	8.3	4.7	7.4	3.2	0.6	1.1	3.3	2.7
Pegasus	0.7	22.9	0.1	0.3	5.8	0.1	29.8	2	0.3	3.2	8.2	8.5	9.4	2.5	0.6	0.9	4.1	1.7
Polka A	2.1	24.9	1.7	0.8	7.6	0	37.2	2.5	1.6	5.2	8.5	8	7.3	2.6	0.8	0.5	10.6	2.6
Polka V	1	22.1	1.9	0.7	9.6	0	35.3	0.9	0.5	3.4	5.2	4.4	5.9	1.8	0.3	0.3	3.9	2.3
Rondo	2.9	47.7	2.2	0.9	12.3	0	65.9	5.2	1.5	6.1	13.3	12.4	12.6	2.7	0.7	0.8	7	3.5
Rosie	1.1	31.9	0.8	0	0	0.2	34.1	4.4	0.7	2.5	6.9	6.5	5.9	2.6	0.5	1.8	9.8	9.2
Senga A	1	21.4	0.8	0.2	3.8	0.1	27.4	1.1	1.3	3	7.3	6	6.4	3.7	0.4	0.4	4.7	9.5
Senga V	0.8	20.8	1	0.2	3.6	0.1	26.5	0.5	0.3	3.4	7	7.6	7.9	3.1	0.3	0.3	3.6	5.7
Sonata	0.4	15.3	0.9	0.2	5.4	0	22.3	1.2	1	4.2	10.4	7.5	6	2.6	0.4	0.5	11.9	2
Zefyr	0.5	32.9	1	0	0.1	0.2	34.7	1.8	0	6.5	8.4	8.4	10.6	2.5	0.5	0.8	5.1	3.3
