# Supplementary material for: MGIDI: a powerful tool to analyze plant multivariate data
Source: Plant Methods. 2022 Nov 12;18:121. doi: 10.1186/s13007-022-00952-5 (PMC9652799; doi:10.1186/s13007-022-00952-5)
Supplement: Supplementary file 1 — Additional file 1. A website with the data, script, and results is available at https://tiagoolivoto.github.io/paper_mgidi_pm/. The source code used to produce the static website and the results in this manuscript have been archived at 10.5281/zenodo.7155173 as manuscript v2. [file 13007_2022_952_MOESM1_ESM.zip › TiagoOlivoto-paper_mgidi_pm-11ef6c1/docs/site_libs/pagedtable-1.1/css/pagedtable.css]

.pagedtable {
  overflow: auto;
  padding-left: 8px;
  padding-right: 8px;
}

.pagedtable-wrapper {
  border: 1px solid #ccc;
  border-radius: 4px;
  margin-bottom: 10px;
}

.pagedtable table {
  width: 100%;
  max-width: 100%;
  margin: 0;
}

.pagedtable th {
  padding: 0 5px 0 5px;
  border: none;
  border-bottom: 2px solid #dddddd;

  min-width: 45px;
}

.pagedtable-empty th {
  display: none;
}

.pagedtable td {
  padding: 0 4px 0 4px;
}

.pagedtable .even {
  background-color: rgba(140, 140, 140, 0.1);
}

.pagedtable-padding-col {
  display: none;
}

.pagedtable a {
  -webkit-touch-callout: none;
  -webkit-user-select: none;
  -khtml-user-select: none;
  -moz-user-select: none;
  -ms-user-select: none;
  user-select: none;
}

.pagedtable-index-nav {
  cursor: pointer;
  padding: 0 5px 0 5px;
  float: right;
  border: 0;
}

.pagedtable-index-nav-disabled {
  cursor: default;
  text-decoration: none;
  color: #999;
}

a.pagedtable-index-nav-disabled:hover {
  text-decoration: none;
  color: #999;
}

.pagedtable-indexes {
  cursor: pointer;
  float: right;
  border: 0;
}

.pagedtable-index-current {
  cursor: default;
  text-decoration: none;
  font-weight: bold;
  color: #333;
  border: 0;
}

a.pagedtable-index-current:hover {
  text-decoration: none;
  font-weight: bold;
  color: #333;
}

.pagedtable-index {
  width: 30px;
  display: inline-block;
  text-align: center;
  border: 0;
}

.pagedtable-index-separator-left {
  display: inline-block;
  color: #333;
  font-size: 9px;
  padding: 0 0 0 0;
  cursor: default;
}

.pagedtable-index-separator-right {
  display: inline-block;
  color: #333;
  font-size: 9px;
  padding: 0 4px 0 0;
  cursor: default;
}

.pagedtable-footer {
  padding-top: 4px;
  padding-bottom: 5px;
}

.pagedtable-not-empty .pagedtable-footer {
  border-top: 2px solid #dddddd;
}

.pagedtable-info {
  overflow: hidden;
  color: #999;
  white-space: nowrap;
  text-overflow: ellipsis;
}

.pagedtable-header-name {
  overflow: hidden;
  text-overflow: ellipsis;
}

.pagedtable-header-type {
  color: #999;
  font-weight: 400;
}

.pagedtable-na-cell {
  font-style: italic;
  opacity: 0.3;
}
