# Supplementary material for: MGIDI: a powerful tool to analyze plant multivariate data
Source: Plant Methods. 2022 Nov 12;18:121. doi: 10.1186/s13007-022-00952-5 (PMC9652799; doi:10.1186/s13007-022-00952-5)
Supplement: Supplementary file 1 — Additional file 1. A website with the data, script, and results is available at https://tiagoolivoto.github.io/paper_mgidi_pm/. The source code used to produce the static website and the results in this manuscript have been archived at 10.5281/zenodo.7155173 as manuscript v2. [file 13007_2022_952_MOESM1_ESM.zip › TiagoOlivoto-paper_mgidi_pm-11ef6c1/docs/site_libs/panelset-0.2.6/panelset.css]

/* prefixed by https://autoprefixer.github.io (PostCSS: v7.0.23, autoprefixer: v9.7.3) */

.panelset {
  width: 100%;
  position: relative;
  --panel-tabs-border-bottom: #ddd;
  --panel-tabs-sideways-max-width: 25%;
  --panel-tab-foreground: currentColor;
  --panel-tab-background: unset;
  --panel-tab-active-foreground: currentColor;
  --panel-tab-active-background: unset;
  --panel-tab-hover-foreground: currentColor;
  --panel-tab-hover-background: unset;
  --panel-tab-active-border-color: currentColor;
  --panel-tab-hover-border-color: currentColor;
  --panel-tab-inactive-opacity: 0.5;
  --panel-tab-font-family: inherit;
}

.panelset * {
  box-sizing: border-box;
}

.panelset .panel-tabs {
  display: -webkit-box;
  display: flex;
  flex-wrap: wrap;
  -webkit-box-orient: horizontal;
  -webkit-box-direction: normal;
          flex-direction: row;
  -webkit-box-pack: start;
          justify-content: start;
  -webkit-box-align: center;
          align-items: center;
  overflow-y: visible;
  overflow-x: auto;
  -webkit-overflow-scrolling: touch;
  padding: 0 0 2px 0;
  box-shadow: inset 0 -2px 0px var(--panel-tabs-border-bottom);
}

.panelset .panel-tabs * {
  -webkit-transition: opacity 0.5s ease;
  transition: opacity 0.5s ease;
}

.panelset .panel-tabs .panel-tab {
  min-height: 50px;
  display: -webkit-box;
  display: flex;
  -webkit-box-pack: center;
          justify-content: center;
  -webkit-box-align: center;
          align-items: center;
  padding: 0.5em 1em;
  font-family: var(--panel-tab-font-family);
  opacity: var(--panel-tab-inactive-opacity);
  border-top: 2px solid transparent;
  border-bottom: 2px solid transparent;
  margin-bottom: -2px;
  color: var(--panel-tab-foreground);
  background-color: var(--panel-tab-background);
  list-style: none;
  z-index: 5;
}

.panelset .panel-tabs .panel-tab > a {
  color: currentColor;
  text-decoration: none;
  border: none;
  width: 100%;
  height: 100%;
}

.panelset .panel-tabs .panel-tab > a:focus {
  outline: none;
  text-decoration: none;
  border: none;
}

.panelset .panel-tabs .panel-tab > a:hover {
  text-decoration: none;
  border: none;
}

.panelset .panel-tabs .panel-tab:hover {
  border-bottom-color: var(--panel-tab-hover-border-color);
  color: var(--panel-tab-hover-foreground);
  background-color: var(--panel-tab-hover-background);
  opacity: 1;
  cursor: pointer;
  z-index: 10;
}

.panelset .panel-tabs .panel-tab:focus {
  outline: none;
  color: var(--panel-tab-hover-foreground);
  border-bottom-color: var(--panel-tab-hover-border-color);
  background-color: var(--panel-tab-hover-background);
}

.panelset .panel-tabs .panel-tab.panel-tab-active {
  border-top-color: var(--panel-tab-active-border-color);
  color: var(--panel-tab-active-foreground);
  background-color: var(--panel-tab-active-background);
  opacity: 1;
}

.panelset .panel {
  display: none;
}

.panelset .panel-active {
  display: block;
}

/* ---- Sideways Panelset ---- */

@media (min-width: 480px) {
  .panelset.sideways {
    display: flex;
    flex-direction: row;
  }

  .panelset.sideways .panel-tabs {
    box-shadow: none;
    flex-direction: column;
    align-items: start;
    margin: 0;
    margin-right: 1em;
    border-right: 2px solid var(--panel-tabs-border-bottom);
    max-width: var(--panel-tabs-sideways-max-width);
  }

  .panelset.sideways .panel {
    max-width: calc(100% - var(--panel-tabs-sideways-max-width) - 1em);
  }

  .panelset.sideways .panel-tabs .panel-tab {
    border-top: unset;
    border-bottom: unset;
    padding-left: 0;
  }

  .panelset.sideways.right {
    flex-direction: row-reverse;
    justify-content: space-between;
  }

  .panelset.sideways.right {
  	text-align: inherit;
  }

  .panelset.sideways.right .panel-tabs {
    align-items: end;
    margin-right: 0;
    margin-left: 1em;
    border-right: unset;
    border-left: 2px solid var(--panel-tabs-border-bottom);
  }

  .panelset.sideways.right .panel-tabs .panel-tab {
    padding-left: 1em;
    width: 100%;
  }

  .panelset.sideways.right .panel-tabs .panel-tab a {
    text-align: right;
  }
}

/*
  This next part repeats the same CSS inside the @media query above but with
  remarkjs-specific classes to ensure that sideways panelsets are always used.
  In the future, we could use @container queries instead once they're availble.
*/

.remark-container .panelset.sideways {
  display: flex;
  flex-direction: row;
}

.remark-container .panelset.sideways .panel-tabs {
  box-shadow: none;
  flex-direction: column;
  align-items: start;
  margin: 0;
  margin-right: 1em;
  border-right: 2px solid var(--panel-tabs-border-bottom);
  max-width: var(--panel-tabs-sideways-max-width);
}

.remark-container .panelset.sideways .panel {
  max-width: calc(100% - var(--panel-tabs-sideways-max-width) - 1em);
}

.remark-container .panelset.sideways .panel-tabs .panel-tab {
  border-top: unset;
  border-bottom: unset;
  padding-left: 0;
}

.remark-container .panelset.sideways.right {
  flex-direction: row-reverse;
  justify-content: space-between;
}

.remark-container .panelset.sideways.right {
	text-align: inherit;
}

.remark-container .panelset.sideways.right .panel-tabs {
  align-items: end;
  margin-right: 0;
  margin-left: 1em;
  border-right: unset;
  border-left: 2px solid var(--panel-tabs-border-bottom);
}

.remark-container .panelset.sideways.right .panel-tabs .panel-tab {
  padding-left: 1em;
  width: 100%;
}

.remark-container .panelset.sideways.right .panel-tabs .panel-tab a {
  text-align: right;
}
