# Supplementary material for: MGIDI: a powerful tool to analyze plant multivariate data
Source: Plant Methods. 2022 Nov 12;18:121. doi: 10.1186/s13007-022-00952-5 (PMC9652799; doi:10.1186/s13007-022-00952-5)
Supplement: Supplementary file 1 — Additional file 1. A website with the data, script, and results is available at https://tiagoolivoto.github.io/paper_mgidi_pm/. The source code used to produce the static website and the results in this manuscript have been archived at 10.5281/zenodo.7155173 as manuscript v2. [file 13007_2022_952_MOESM1_ESM.zip › TiagoOlivoto-paper_mgidi_pm-11ef6c1/docs/site_libs/readthedown-0.1/readthedown.css]

/* Nav pills */

#main .nav-pills {
    margin-top: 20px;
    margin-bottom: 10px;
}

#main .nav-pills > li > a {
    background-color: #EEEEEE;
    background-image: none;
    background-position: 0 0;
}

#main .nav-pills > li > a:hover {
  color: #FFFFFF !important;
  background-color: #9F2042;
}

#main .nav-pills > li.active > a,
#main .nav-pills > li.active > a:hover,
#main .nav-pills > li.active > a:focus {
  color: #FFFFFF !important;
  background-color: #9F2042;
}

/* Chi-squared results */

.chisq-results {
    margin: -20px 0px 35px 20px;
    font-size: 90%;
    font-style: italic;
}


/* Images */

img.image-thumb {
    width: 250px;
    border: 1px solid #CCC;
    padding: 2px;
}

img.image-lb {
  cursor: pointer;
}

.figure {
    margin: 5px 10px 30px 0px;
    display: table;
    text-align: center;
}

.figure img {
    margin-bottom: 5px;
}

.figure p.caption {
    font-style: italic;
    font-size: 90%;
}


/* Data tables */

.datatables {
  margin: 2em 0em;
}

.dataTables_length,
.dataTables_filter,
.dataTables_info,
.dataTables_paginate {
  font-size: 90%;
}

.pagedtable-index-current {
  font-weight: bold;
}

#main a.anchor-section {
    color: #BBB;
}

/* General styling */

h1,h2,h3,h4,h5,h6,legend{
    font-family:"Roboto Slab","ff-tisa-web-pro","Georgia",Arial,sans-serif;
    font-weight:700;
    color: #9F2042;
}

h1{
    font-size:2rem;
    margin-top: 1em;
    margin-bottom: 1.2em;
}

h1.title {
  margin-top: 1em;
}
h1.title,
h1.title p {
  font-size: 2.3rem;
  line-height: 2.7rem;
}


h1.subtitle {
    margin-top: -1em;
    margin-bottom: 2em;
}
h1.subtitle,
h1.subtitle p {
    font-size: 1.6rem;
    line-height: 2rem;
}

h2{
  margin-top: 1em;
  margin-bottom: 1.2em;
  font-size:1.6rem;
}

h3{
  margin-top: 1em;
  margin-bottom: 1.2em;
  font-size:1.25rem;
}

h4{
  margin-top: 1em;
  margin-bottom: 1.2em;
  font-size:1.15rem;
}

h5{
    font-size:1.1rem;
}

h4,h5 {
    font-weight:300;
}

html{
    -ms-text-size-adjust:100%;
    -webkit-text-size-adjust:100%;
    font-size:100%;
    height:100%;
    overflow-x:hidden;
}

body{
    background:#edf0f2;
    color:#404040;
    font-family:"Lato","proxima-nova","Helvetica Neue",Arial,sans-serif;
    font-weight:normal;
    margin:0;
    min-height:100%;
}

#content{
    background:#fcfcfc;
    height:100%;
    margin-left:300px;
    max-width:900px;
    min-height:100%;
}

p {
    font-size:16px;
    line-height:24px;
    margin:0px 0px 24px 0px;
}

#content ul,
#content ol {
  font-size: 16px;
}


#content p {
  margin-bottom: 16px;
}

b,strong{
    font-weight:bold}

blockquote{
    background-color: #F0F0F0;
    border-left:5px solid #CCCCCC;
    font-style:italic;
    line-height:24px;
    margin:0px 0px 24px 0px;
    padding: 6px 20px;
}
#content blockquote > p,
#content blockquote > ul {
    margin-bottom: 0;
}

ul,ol,dl{
    line-height:24px;
    list-style-image:none;
    margin:0px 0px 24px 0px;
    padding:0;
}

dd{
    margin:0;
}

#main ul,#content .toctree-wrapper ul,article ul{
    list-style:disc;
    line-height:24px;
    margin-bottom:24px}

#main ul li,#content .toctree-wrapper ul li,article ul li{
    list-style:disc;
    margin-left:24px}

#main ul li p:last-child,#content .toctree-wrapper ul li p:last-child,article ul li p:last-child{
                                                                                                                                  margin-bottom:0}

#main ul li ul,#content .toctree-wrapper ul li ul,article ul li ul{
    margin-bottom:0}

#main ul li li,#content .toctree-wrapper ul li li,article ul li li{
    list-style:circle}

#main ul li li li,#content .toctree-wrapper ul li li li,article ul li li li{
    list-style:square}

#main ul li ol li,#content .toctree-wrapper ul li ol li,article ul li ol li{
    list-style:decimal}

#main ol,#content ol,article ol{
    list-style:decimal;
    line-height:24px;
    margin-bottom:24px}

#main ol li,#content ol li,article ol li{
    list-style:decimal;
    margin-left:24px}

#main ol li p:last-child,#content ol li p:last-child,article ol li p:last-child{
                                                                                                                           margin-bottom:0}

#main ol li ul,#content ol li ul,article ol li ul{
    margin-bottom:0}

#main ol li ul li,#content ol li ul li,article ol li ul li{
    list-style:disc}

dl dt{
    font-weight:bold;
}

dl p,dl table,dl ul,dl ol{
    margin-bottom:12px !important;
}

dl dd{
    margin:0 0 12px 24px;
}

@media print{
    .codeblock,pre.sourceCode{
        white-space:pre
    }
}

@media print{
    html,body,section{
        background:none !important}

    *{
        box-shadow:none !important;
        text-shadow:none !important;
        filter:none !important;
        -ms-filter:none !important}

    a,a:visited{
          text-decoration:underline}

    pre.sourceCode,blockquote{
        page-break-inside:avoid}

    thead{
        display:table-header-group}

    tr,img{
        page-break-inside:avoid}

    img{
        max-width:100% !important}

    @page{
        margin:0.5cm}

    p,h2,h3{
        orphans:3;
        widows:3}

    h2,h3{
        page-break-after:avoid}
}

@media print{
    #postamble{
        display:none}

    #content{
        margin-left:0}
}

@media print{
    #sidebar{
        display:none}

    @page{
        size: auto;
        margin: 25mm 25mm 25mm 25mm;}

    body {
        margin: 0px;}
}


@media screen and (max-width: 768px){
    .tablet-hide{
        display:none}

    #content{
        margin-left: 0;
        padding: 1em;
    }
    #content.shift{
        position:relative;
        min-width:100%;
        left:75%;
        top:0;
        height:100%;
        overflow:hidden}
    #sidebar {
        font-size: 120%;
        left: -300px;
        width: 300px;
    }
    #content.shift #sidebar {
        font-size: 120%;
        left: 0;
        width: 75%;
    }
    #nav-top {
      display: inline-block;
    }
    #postamble {
      left:-300px;
    }
    #postamble.shift {
      font-size: 110%;
      left: 0;
      width: 75%;
    }
    img{
        width:100%;
        height:auto;
    }
    #main .nav-pills {
        margin-left: 0px;
    }
    #main .nav-pills li {
        margin-left: 10px !important;
    }
    #main .nav-pills > li > a {
        padding: 2px 8px !important;
        margin-right: 0px !important;
    }
}

@media screen and (min-width: 768px){
    #content {
      padding:1.618em 3.236em;
    }
    #postamble {
      left:0;
      width: 300px;
    }
    #nav-top {
      display: none;
    }
    #sidebar {
        left: 0;
        width: 300px;
    }
    #main .nav-pills {
        margin-left: 10px;
    }
    #main .nav-pills > li > a {
        padding: 3px 12px !important;
        margin-right: 5px !important;
    }
}

@media screen and (min-width: 1400px){
    #content{
        background:rgba(0,0,0,0.05)}

    #content{
        background:#fcfcfc}
}


#nav-top {
    margin-top: 0em;
    margin-bottom: 2em;
    border-radius: 5px;
    font-family:"Roboto Slab","ff-tisa-web-pro","Georgia",Arial,sans-serif;
    font-weight:700;
}

#nav-top span.glyphicon {
  color: #9F2042;
  font-size: 28px;
}


code{
    background:#fff;
    border:solid 1px #e1e4e5;
    font-size:85%;
    max-width:100%;
    overflow-x:auto;
    padding:0 5px;
    white-space: pre;
}

#content pre code {
    font-family:Monaco,Consolas,"Andale Mono WT","Andale Mono","Lucida Console","Lucida Sans Typewriter","DejaVu Sans Mono","Bitstream Vera Sans Mono","Liberation Mono","Nimbus Mono L","Courier New",Courier,monospace;
    border: none;
    background: none;
    font-size: 100%;
    white-space: pre;
}

#content #main code a {
  color: inherit;
  background: none;
}

#content pre {
    border:1px solid #e1e4e5;
    line-height: 1.5;
    margin-bottom:24px;
    overflow:auto;
    padding:12px;
    white-space: pre;
    word-wrap: normal;
    word-break: normal;
}

#content pre.sourceCode{
    margin:1px 0px 12px 0px;
}

#content div.sourceCode {
  background: #fcfcfc;
}

.table-wrapper {
  overflow-x: auto;
  margin-bottom: 1.8em;
}

#main table{
    border-collapse:collapse;
    border-spacing:0;
    empty-cells:show;
    margin:0;
    border-bottom:1px solid #e1e4e5;
}

#main table:not(.dataTable) {
  width: 100%;
  max-width: 100%;
  margin-bottom: 20px;
}

#main table:not(.dataTable) td,
#main table:not(.dataTable) th {
    font-size:90%;
    padding: 8px;
    margin:0;
    overflow:visible;
    border:1px solid #e1e4e5;
}

#main table thead th {
    font-weight:bold;
    border-top: 1px solid #ddd;
    border-bottom: 2px solid #ddd;
}

#main table:not(.dataTable) thead th {
    background-color:white;
}

table caption{
    color:#000;
    font:italic 85%/1 arial,sans-serif;
    padding:1em 0;
}

table:not(.dataTable) tr:nth-child(2n-1) {
    background-color:#f3f6f6;
}

table:not(.dataTable) tr:nth-child(2n) {
    background-color:white;
}

.dataTables_wrapper {
  overflow-x: auto;
}

.dataTables_wrapper .table-wrapper {
  margin-top: 3em;
}


#main .dataTables_wrapper a {
  background-image: none;
  padding: .2em;
}


.rotate-90{
    -webkit-transform:rotate(90deg);
    -moz-transform:rotate(90deg);
    -ms-transform:rotate(90deg);
    -o-transform:rotate(90deg);
    transform:rotate(90deg);
}

.rotate-270{
    -webkit-transform:rotate(270deg);
    -moz-transform:rotate(270deg);
    -ms-transform:rotate(270deg);
    -o-transform:rotate(270deg);
    transform:rotate(270deg);
}

*{
    -webkit-box-sizing:border-box;
    -moz-box-sizing:border-box;
    box-sizing:border-box;
}

figcaption,figure,footer,header,hgroup,nav{
    display:block}

ins{
    background:#ff9;
    color:#000;
    text-decoration:none}

mark{
    background:#ff0;
    color:#000;
    font-style:italic;
    font-weight:bold}

small{
    font-size:85%}

sub,sup{
    font-size:75%;
    line-height:0;
    position:relative;
    vertical-align:baseline}

sup{
    top:-0.5em}

sub{
    bottom:-0.25em}

img{
    -ms-interpolation-mode:bicubic;
    vertical-align:middle;
    max-width:100%}

svg:not(:root){
    overflow:hidden}

figure{
    margin:0}

label{
    cursor:pointer}

legend{
    border:0;
    margin-left:-7px;
    padding:0;
    white-space:normal}

.nav #content .admonition-title,#content .nav .admonition-title,.nav .icon{
    display:inline}

.wy-alert,#content .note,#content .attention,#content .caution,#content .danger,#content .error,#content .hint,#content .important,#content .tip,#content .warning,#content .seealso,#content .admonitiontodo{
    padding:12px;
    line-height:24px;
    margin-bottom:24px;
}

.wy-alert-title,#content .admonition-title{
    color:#fff;
    font-weight:bold;
    display:block;
    padding:6px 12px;
    margin-bottom:0px}

#content .danger,#content .error{
    background:#fdf3f2}

.wy-alert.wy-alert-warning,#content .wy-alert-warning.note,#content .attention,#content .caution,#content .wy-alert-warning.danger,#content .wy-alert-warning.error,#content .wy-alert-warning.hint,#content .wy-alert-warning.important,#content .wy-alert-warning.tip,#content .warning,#content .wy-alert-warning.seealso,#content .admonitiontodo{
    background:#ffedcc}


#content .note,#content .seealso{
    background:#e7f2fa}

.wy-alert p:last-child,#content .note p:last-child,#content .attention p:last-child,#content .caution p:last-child,#content .danger p:last-child,#content .error p:last-child,#content .hint p:last-child,#content .important p:last-child,#content .tip p:last-child,#content .warning p:last-child,#content .seealso p:last-child,#content .admonitiontodo p:last-child{
    margin-bottom:0}

#content .admonition-title.tip,#content .admonition-title.important,#content .admonition-title.hint{
    line-height: 1;
    background:#1abc9c}

#content .important,#content .tip,#content .hint{
    background:#dbfaf4}

#content .admonition-title.note,#content .admonition-title.seealso{
    line-height: 1;
    background:#6ab0de}

#content .admonition-title.warning,#content .admonition-title.caution,#content .admonition-title.attention{
    line-height: 1;
    background:#F0B37E}

#content .admonition-title.error,#content .admonition-title.danger{
    line-height: 1;
    background:#f29f97}

legend{
    display:block;
    width:100%;
    border:0;
    padding:0;
    white-space:normal;
    margin-bottom:24px;
    font-size:150%;
    *margin-left:-7px}

label{
    display:block;
    margin:0 0 0.3125em 0;
    color:#333;
    font-size:90%}

a {
    color:#7B0D1E;
    text-decoration:none;
    cursor:pointer;
}

#main :not(.leaflet-control) > a {
    background-image: linear-gradient(180deg,#d64a70,#d64a70);
    background-size: 100% 100%;
    background-repeat: no-repeat;
    background-position: 0 2em;
    color:#c7254e;
    font-weight: 300;
    padding: .125em 1px 0 1px;
    transition: background-position .15s, color .15s;
}

#main :not(.leaflet-control) > a:hover {
    text-decoration: none;
    background-position: 0 0.3em;
    color: #ffffff;
}

a:hover, a:active{
    outline:0;
}

a:hover{
    color:#3d1308}

a:visited{
    color:#3d1308}

#main a.sourceLine {
  color: inherit;
}

.left{
    text-align:left}

.center{
    text-align:center}

.right{
    text-align:right}

hr{
    display:block;
    height:1px;
    border:0;
    border-top:1px solid #e1e4e5;
    margin:24px 0;
    padding:0}

#toc li{
    list-style:none;
    margin-left: 0px;
}

#sidebar header{
    height:32px;
    display:inline-block;
    line-height:32px;
    padding:0 1.618em;
    font-weight:bold;
    text-transform:uppercase;
    font-size:80%;
    color:#9F2042;
    white-space:nowrap}

#toc ul{
    margin-bottom:0}

#toc li.divide-top{
    border-top:solid 1px #404040}

#toc li.divide-bottom{
    border-bottom:solid 1px #404040}

#toc li.current{
    background:#e3e3e3}

#toc li.current a{
    color:gray;
    border-right:solid 1px #c9c9c9;
    padding:0.4045em 2.427em}

#toc li.current a:hover{
    background:#d6d6d6}

#toc li a{
    padding:0.4045em 1.618em;
    position:relative;
    border:none;}

#toc li.on a:hover,#toc li.current>a:hover{
    background:#fcfcfc}

#toc li ul li a{
    padding:0.4045em 2.427em}

#toc li ul li ul li a{
    padding:0.4045em 3.236em}

#toc li.current ul{
    display:block}

#toc .local-toc li ul{
    display:block}

#toc li ul li a{
    margin-bottom:0;
    color:#b3b3b3;
    font-weight:normal}

#sidebar a{
    display:block;
    line-height:18px;
    padding:0.4045em 1.618em;
    position:relative;
    font-size:90%;
    color:#b3b3b3;
    direction: ltr;
    text-decoration: none;
}

#sidebar #postamble a {
  display: inline;
  padding: 0 2px;
  font-size: 100%;
}

#sidebar a:hover{
    background-color:#4e4a4a;
    cursor:pointer}

#toc {
    overflow-x: hidden;
    overflow-y: auto;
    flex-grow: 200;
}

#sidebar {
    position:fixed;
    top:0;
    overflow: hidden;
    display: flex;
    flex-direction: column;
    height:100%;
    background:#211103;
    z-index:200;
    font-size: 16px;
}

#sidebar h2{
    z-index:200;
    background-color:#9F2042;
    text-align:center;
    padding:0.809em;
    display:block;
    color:#fcfcfc;
    font-size: 100%;
    margin-top: 0px;
    margin-bottom:0.809em;
}

#sidebar h2 a {
    color:#ffffff;
    text-decoration: none;
}

#sidebar h2 a:hover,
#sidebar h2 a:active,
#sidebar h2 a:focus {
    background-color: transparent;
    text-decoration: none;
}


#toc ul.nav li ul li {
    display: none;
}

#toc ul.nav li ul li ul li {
    display: none;
}

#toc ul.nav li.active ul li {
    display: inline;
}

#toc ul.nav li.active ul li ul li {
    display: inline;
}

#toc ul.nav li.active ul li a {
    background-color: #E3E3E3;
    color: #8099B0;
    border-right:solid 1px #c9c9c9 !important;
}

#toc ul.nav li.active ul li.active a {
    background-color: #C9C9C9;
    color: black !important;
    font-weight: bold !important;
}

#toc ul.nav li.active ul li.active ul li.active a {
    color: black !important;
    font-weight: bold !important;
    display: block !important;
}

#toc ul.nav li.active ul li.active ul li a {
    color: #808080 !important;
    font-weight: normal !important;
    display: block !important;
}

#toc ul.nav li.active ul li ul li a {
    display: none !important;
}


#toc ul.nav li ul li ul li ul li {
    display: none !important; /* as long as nav is on multiple levels of ul */
}

#toc ul.nav li.active > a {
    border-bottom:solid 1px #c9c9c9 !important; /* XXX Restrict it to 2nd level */
    border-right:solid 1px #c9c9c9 !important;
}

#toc ul.nav li.active a {
    color: gray !important;
    font-weight:bold;
    background-color: white;
    border-right:solid 0px white !important;
}

#toc ul.nav > li.active > a {
    color: black !important;
}

footer{
    color:#999}

footer p{
    margin-bottom:12px}

#postamble{
    color:#fcfcfc;
    background:#1f1d1d;
    border-top:solid 10px #211103;
    font-family:"Lato","proxima-nova","Helvetica Neue",Arial,sans-serif;
    font-size: 90%;
    z-index:400;
    padding:12px;
}

#postamble .author {
    font-size: 100%;
    margin-bottom: 0px;
}

#postamble .date {
    font-size: 100%;
    margin-bottom: 0px;
    color: #f8e5ee;
}

#postamble .author span,
#postamble .date span {
    padding-right: 0.7em;
}

#postamble .creator,#postamble .validation {
    display:none;
}

#content img{
    max-width:100%;
}

#content div.figure{
    margin-bottom:24px}

#content div.figure.align-center{
    text-align:center}

#main>img,#main>a>img{
    margin-bottom:24px}

.verse{
    border-left:5px solid #6AB0DE;
    background-color: #E7F2FA;
    padding: 6px 20px;
    font-style:italic;
}

#content .note .last,#content .attention .last,#content .caution .last,#content .danger .last,#content .error .last,#content .hint .last,#content .important .last,#content .tip .last,#content .warning .last,#content .seealso .last,#content .admonitiontodo .last{
    margin-bottom:0}

#content .admonition-title:before{
    margin-right:4px}

#main ol p,#main ul p{
    margin-bottom:12px}


#content .sidebar{
    float:right;
    width:40%;
    display:block;
    margin:0 0 24px 24px;
    padding:24px;
    background:#f3f6f6;
    border:solid 1px #e1e4e5}

#content .sidebar p,#content .sidebar ul,#content .sidebar dl{
    font-size:90%}

#content .sidebar .last{
    margin-bottom:0}

#content .sidebar .sidebar-title{
    display:block;
    font-family:"Roboto Slab","ff-tisa-web-pro","Georgia",Arial,sans-serif;
    font-weight:bold;
    background:#e1e4e5;
    padding:6px 12px;
    margin:-24px;
    margin-bottom:24px;
    font-size:100%}

#content .highlighted{
    background:#F1C40F;
    display:inline-block;
    font-weight:bold;
    padding:0 6px}

#content .footnote-reference,#content .citation-reference{
    vertical-align:super;
    font-size:90%}

span[id*='MathJax-Span']{
    color:#404040}

.math{
    text-align:center}

#footnotes{
    border-top:1px solid #e1e4e5;
    padding-top: 36px;
}

h2.footnotes{
    display:none;
}

.footnum, .footref{
    color: #2980b9;
    font-size: 170%;
    font-family:"Lato","proxima-nova","Helvetica Neue",Arial,sans-serif;
}

.footnum:before, .footref:before{
    content:"[";
}

.footnum:after, .footref:after{
    content:"]";
}

.footpara {
    color: #999;
    font-size: 90%;
    font-family:"Lato","proxima-nova","Helvetica Neue",Arial,sans-serif;
    padding-bottom: 8px;
    padding-left: 16px;
    padding-right: 16px;
    padding-top: 8px;
    line-height: 1.25em;
}

/* Code folding buttons */

div.sourceCode .row,
div.sourceCode .row div {
    padding: 0;
    margin: 0;
    overflow-y: visible;
}

/* Tabsets tabs */

#main .nav-tabs li a {
    padding: 10px 15px;
    background: none;
    transition: none;
    color: #888;
}

#main .nav-tabs li a:hover {
    color: #333;
}


#main .nav-tabs li.active a {
    color: #333;
    border-bottom: 1px solid #fcfcfc;
}
