# Supplementary material for: MGIDI: a powerful tool to analyze plant multivariate data
Source: Plant Methods. 2022 Nov 12;18:121. doi: 10.1186/s13007-022-00952-5 (PMC9652799; doi:10.1186/s13007-022-00952-5)
Supplement: Supplementary file 1 — Additional file 1. A website with the data, script, and results is available at https://tiagoolivoto.github.io/paper_mgidi_pm/. The source code used to produce the static website and the results in this manuscript have been archived at 10.5281/zenodo.7155173 as manuscript v2. [file 13007_2022_952_MOESM1_ESM.zip › TiagoOlivoto-paper_mgidi_pm-11ef6c1/docs/site_libs/readthedown-0.1/readthedown_fonts_embed.css]

@font-face {
  font-family: 'Lato';
  font-style: normal;
  font-weight: 400;
  src: url(fonts/Lato.ttf) format('truetype');
}
@font-face {
  font-family: 'Lato';
  font-style: normal;
  font-weight: 700;
  src: url(fonts/LatoBold.ttf) format('truetype');
}
@font-face {
  font-family: 'Lato';
  font-style: italic;
  font-weight: 400;
  src: url(fonts/LatoItalic.ttf) format('truetype');
}
@font-face {
  font-family: 'Roboto Slab';
  font-style: normal;
  font-weight: 700;
  src: url(fonts/RobotoSlab-Bold.ttf) format('truetype');
}
