# Supplementary material for: MGIDI: a powerful tool to analyze plant multivariate data
Source: Plant Methods. 2022 Nov 12;18:121. doi: 10.1186/s13007-022-00952-5 (PMC9652799; doi:10.1186/s13007-022-00952-5)
Supplement: Supplementary file 1 — Additional file 1. A website with the data, script, and results is available at https://tiagoolivoto.github.io/paper_mgidi_pm/. The source code used to produce the static website and the results in this manuscript have been archived at 10.5281/zenodo.7155173 as manuscript v2. [file 13007_2022_952_MOESM1_ESM.zip › TiagoOlivoto-paper_mgidi_pm-11ef6c1/index.Rmd]

% About
# <i class="fas fa-glasses"></i>About {-}
In this website are available the data and scripts used in the manuscript *MGIDI: a powerful tool to analyze plant multivariate data*


# <i class="fas fa-code"></i>How to reproduce? {-}

* [Download data](https://github.com/TiagoOlivoto/paper_mgidi_pm/archive/refs/heads/master.zip)
* Open the `*.Rmd` file in RStudio.
* Optionally change functions and arguments.
* Knit the document to see the results.


<!-- academic icons -->
<link rel="stylesheet" href="https://cdn.jsdelivr.net/gh/jpswalsh/academicons@1/css/academicons.min.css">
<!-- font awesome -->
<script src="https://kit.fontawesome.com/1f72d6921a.js" crossorigin="anonymous"></script>
