# Supplementary material for: MGIDI: a powerful tool to analyze plant multivariate data
Source: Plant Methods. 2022 Nov 12;18:121. doi: 10.1186/s13007-022-00952-5 (PMC9652799; doi:10.1186/s13007-022-00952-5)
Supplement: Supplementary file 1 — Additional file 1. A website with the data, script, and results is available at https://tiagoolivoto.github.io/paper_mgidi_pm/. The source code used to produce the static website and the results in this manuscript have been archived at 10.5281/zenodo.7155173 as manuscript v2. [file 13007_2022_952_MOESM1_ESM.zip › TiagoOlivoto-paper_mgidi_pm-11ef6c1/sup_figures.Rmd]

% Supplementary figures 

```{r global_options, include = FALSE}
knitr::opts_chunk$set(cache = FALSE, comment = "##", collapse = TRUE)
xaringanExtra::use_panelset()
```


```{r message=FALSE, warning=FALSE, include=FALSE}
library(metan)      # MGIDI index
library(rio)        # data importation
library(tidyverse)  # plots, data manipulation

```


```{r echo=FALSE}
df <-
  import("https://bit.ly/strawberry_data", setclass = "tbl") %>% 
  metan::as_factor(1:4)

# helper function
plot_vars <- function(df,  y, vjustlab = -3){
  df_cult_ori <-
    df %>%
    group_by(ORI, CUL) %>%
    desc_stat({{y}}, stats = c("mean, se")) %>% 
    add_cols(upper = mean + se)
  
  df_sub <-
    df %>%
    group_by(SUB) %>%
    desc_stat({{y}}, stats = c("mean, se")) %>% 
    add_cols(upper = mean + se)
  
  max_vals <- max(max(df_cult_ori$upper), max(df_sub$upper))
  p1 <-
    ggplot(df_cult_ori, aes(CUL, mean, fill = ORI)) +
    stat_summary(fun = mean,
                 geom = "bar",
                 width = .7,
                 position = position_dodge(width = .7),
                 color = "black") +
    geom_errorbar(aes(ymin = mean - se, ymax =  mean + se),
                  width = 0.2,
                  position = position_dodge(width = .7)) +
    geom_hline(aes(yintercept = mean(mean)), linetype = 2) +
    geom_text(aes(label = round(mean, 2)),
               position = position_dodge(width = .7),
              vjust = 5) + 
    theme(legend.position = "bottom") +
    scale_y_continuous(expand = expansion(c(0, 0.1)),
                       limits = c(0, max_vals)) +
    labs(y = quo_name(enquo(y)),
         x = "Cultivars") + 
    theme_metan() + 
    theme(legend.position = c(0.1, 0.9))
  
  p2 <- 
    ggplot(df_sub, aes(SUB, mean)) +
    geom_bar(stat = "summary",
             color = "black",
             fill = "gray",
             width = .7,
             fun = "mean") +
    geom_hline(aes(yintercept = mean(mean)), linetype = 2) +
    geom_errorbar(aes(ymin = mean - se, ymax =  mean + se),
                  width = 0.2,
                  position = position_dodge(width = .7)) +
        geom_text(aes(label = round(mean, 2)),
              vjust = 5) + 
    theme_metan() +
    theme(legend.position = "bottom") +
    scale_y_continuous(expand = expansion(c(0, 0.1)),
                       limits = c(0, max_vals)) +
    labs(y = quo_name(enquo(y)),
         x = "Substrate")
  return(
    arrange_ggplot(p1, p2,
                   tag_levels = "a")
  )
}
```

# Traits with negative desired gains {.panelset}

## AWNCF

```{r echo=FALSE, fig.height=4, fig.width=10, fig.cap="Average weight of non-commercial fruits. a: Cultivar (ALB: Albion; CAM: Camarosa) x origin (NAC: National; IMP: Imported) interaction; b: substrate main effect (S1: Sugarcane bagasse + organic compost; S2: Sugarcane bagasse + commercial substrate; S3: Rice husk + organic compost; and S4: Rice husk + commercial substrate). The horizonal dashed line shows the overall mean. Bars shows the mean +- standard error. N = 16."}

plot_vars(df, AWNCF)

```

## NDBF

```{r echo=FALSE, fig.height=4, fig.width=10, fig.cap="Begin of floration (days). a: Cultivar (ALB: Albion; CAM: Camarosa) x origin (NAC: National; IMP: Imported) interaction; b: substrate main effect (S1: Sugarcane bagasse + organic compost; S2: Sugarcane bagasse + commercial substrate; S3: Rice husk + organic compost; and S4: Rice husk + commercial substrate). The horizonal dashed line shows the overall mean. Bars shows the mean +- standard error. N = 16."}
plot_vars(df, NDBF)

```


## NDFF
```{r echo=FALSE, fig.height=4, fig.width=10, fig.cap="Plene floration (days). a: Cultivar (ALB: Albion; CAM: Camarosa) x origin (NAC: National; IMP: Imported) interaction; b: substrate main effect (S1: Sugarcane bagasse + organic compost; S2: Sugarcane bagasse + commercial substrate; S3: Rice husk + organic compost; and S4: Rice husk + commercial substrate). The horizonal dashed line shows the overall mean. Bars shows the mean +- standard error. N = 16."}
plot_vars(df, NDFF)

```


## NDBH

```{r echo=FALSE, fig.height=4, fig.width=10, fig.cap="Begin of harvest (days). a: Cultivar (ALB: Albion; CAM: Camarosa) x origin (NAC: National; IMP: Imported) interaction; b: substrate main effect (S1: Sugarcane bagasse + organic compost; S2: Sugarcane bagasse + commercial substrate; S3: Rice husk + organic compost; and S4: Rice husk + commercial substrate). The horizonal dashed line shows the overall mean. Bars shows the mean +- standard error. N = 16."}
plot_vars(df, NDBH)

```


## NNCF

```{r echo=FALSE, fig.height=4, fig.width=10, fig.cap="Number of non-commercial fruits. a: Cultivar (ALB: Albion; CAM: Camarosa) x origin (NAC: National; IMP: Imported) interaction; b: substrate main effect (S1: Sugarcane bagasse + organic compost; S2: Sugarcane bagasse + commercial substrate; S3: Rice husk + organic compost; and S4: Rice husk + commercial substrate). The horizonal dashed line shows the overall mean. Bars shows the mean +- standard error. N = 16."}


plot_vars(df, NNCF)

```


## PHYL
```{r echo=FALSE, fig.height=4, fig.width=10, fig.cap="Phyllochron.  a: Cultivar (ALB: Albion; CAM: Camarosa) x origin (NAC: National; IMP: Imported) interaction; b: substrate main effect (S1: Sugarcane bagasse + organic compost; S2: Sugarcane bagasse + commercial substrate; S3: Rice husk + organic compost; and S4: Rice husk + commercial substrate). The horizonal dashed line shows the overall mean. Bars shows the mean +- standard error. N = 16."}
plot_vars(df, PHYL)

```


## TA
```{r echo=FALSE, fig.height=4, fig.width=10, fig.cap="Total acid. a: Cultivar (ALB: Albion; CAM: Camarosa) x origin (NAC: National; IMP: Imported) interaction; b: substrate main effect (S1: Sugarcane bagasse + organic compost; S2: Sugarcane bagasse + commercial substrate; S3: Rice husk + organic compost; and S4: Rice husk + commercial substrate). The horizonal dashed line shows the overall mean. Bars shows the mean +- standard error. N = 16."}
plot_vars(df, TA)
```


## WNCF

```{r echo=FALSE, fig.height=4, fig.width=10, fig.cap="Weight of non-commercial fruits. a: Cultivar (ALB: Albion; CAM: Camarosa) x origin (NAC: National; IMP: Imported) interaction; b: substrate main effect (S1: Sugarcane bagasse + organic compost; S2: Sugarcane bagasse + commercial substrate; S3: Rice husk + organic compost; and S4: Rice husk + commercial substrate). The horizonal dashed line shows the overall mean. Bars shows the mean +- standard error. N = 16."}
plot_vars(df, WNCF, vjustlab = -5)
```


## WUE

```{r echo=FALSE, fig.height=4, fig.width=10, fig.cap="Water use efficiency. a: Cultivar (ALB: Albion; CAM: Camarosa) x origin (NAC: National; IMP: Imported) interaction; b: substrate main effect (S1: Sugarcane bagasse + organic compost; S2: Sugarcane bagasse + commercial substrate; S3: Rice husk + organic compost; and S4: Rice husk + commercial substrate). The horizonal dashed line shows the overall mean. Bars shows the mean +- standard error. N = 16."}
plot_vars(df, WUE)
```


# Traits with positive desired gains {.panelset}

## AWCF
```{r echo=FALSE, fig.height=4, fig.width=10, fig.cap="Average weigth of comercial fruits. a: Cultivar (ALB: Albion; CAM: Camarosa) x origin (NAC: National; IMP: Imported) interaction; b: substrate main effect (S1: Sugarcane bagasse + organic compost; S2: Sugarcane bagasse + commercial substrate; S3: Rice husk + organic compost; and S4: Rice husk + commercial substrate). The horizonal dashed line shows the overall mean. Bars shows the mean +- standard error. N = 16."}
plot_vars(df, AWCF, vjustlab = -1)

```


## CHROMA
```{r echo=FALSE, fig.height=4, fig.width=10, fig.cap="CHROMA. a: Cultivar (ALB: Albion; CAM: Camarosa) x origin (NAC: National; IMP: Imported) interaction; b: substrate main effect (S1: Sugarcane bagasse + organic compost; S2: Sugarcane bagasse + commercial substrate; S3: Rice husk + organic compost; and S4: Rice husk + commercial substrate). The horizonal dashed line shows the overall mean. Bars shows the mean +- standard error. N = 16."}
plot_vars(df, CHROMA, vjustlab = -1)
```

## FIRM
```{r echo=FALSE, fig.height=4, fig.width=10, fig.cap="Flesh firmness. a: Cultivar (ALB: Albion; CAM: Camarosa) x origin (NAC: National; IMP: Imported) interaction; b: substrate main effect (S1: Sugarcane bagasse + organic compost; S2: Sugarcane bagasse + commercial substrate; S3: Rice husk + organic compost; and S4: Rice husk + commercial substrate). The horizonal dashed line shows the overall mean. Bars shows the mean +- standard error. N = 16."}
plot_vars(df, FIRM, vjustlab = -1)
```


## FY

```{r echo=FALSE, fig.height=4, fig.width=10, fig.cap="Fruit yield.  a: Cultivar (ALB: Albion; CAM: Camarosa) x origin (NAC: National; IMP: Imported) interaction; b: substrate main effect (S1: Sugarcane bagasse + organic compost; S2: Sugarcane bagasse + commercial substrate; S3: Rice husk + organic compost; and S4: Rice husk + commercial substrate). The horizonal dashed line shows the overall mean. Bars shows the mean +- standard error. N = 16."}
plot_vars(df, FY)
```

## H

```{r echo=FALSE, fig.height=4, fig.width=10, fig.cap="Hue angle. a: Cultivar (ALB: Albion; CAM: Camarosa) x origin (NAC: National; IMP: Imported) interaction; b: substrate main effect (S1: Sugarcane bagasse + organic compost; S2: Sugarcane bagasse + commercial substrate; S3: Rice husk + organic compost; and S4: Rice husk + commercial substrate). The horizonal dashed line shows the overall mean. Bars shows the mean +- standard error. N = 16."}
plot_vars(df, H, vjustlab = -1)
```


## L
```{r echo=FALSE, fig.height=4, fig.width=10, fig.cap="L. a: Cultivar (ALB: Albion; CAM: Camarosa) x origin (NAC: National; IMP: Imported) interaction; b: substrate main effect (S1: Sugarcane bagasse + organic compost; S2: Sugarcane bagasse + commercial substrate; S3: Rice husk + organic compost; and S4: Rice husk + commercial substrate). The horizonal dashed line shows the overall mean. Bars shows the mean +- standard error. N = 16."}
plot_vars(df, L, vjustlab = -1)
```


## NCF

```{r echo=FALSE, fig.height=4, fig.width=10, fig.cap="Number of commercial fruits. a: Cultivar (ALB: Albion; CAM: Camarosa) x origin (NAC: National; IMP: Imported) interaction; b: substrate main effect (S1: Sugarcane bagasse + organic compost; S2: Sugarcane bagasse + commercial substrate; S3: Rice husk + organic compost; and S4: Rice husk + commercial substrate). The horizonal dashed line shows the overall mean. Bars shows the mean +- standard error. N = 16."}
plot_vars(df, NCF)
```

## OAWF
```{r echo=FALSE, fig.height=4, fig.width=10, fig.cap="Overall average of weigth of fruits. a: Cultivar (ALB: Albion; CAM: Camarosa) x origin (NAC: National; IMP: Imported) interaction; b: substrate main effect (S1: Sugarcane bagasse + organic compost; S2: Sugarcane bagasse + commercial substrate; S3: Rice husk + organic compost; and S4: Rice husk + commercial substrate). The horizonal dashed line shows the overall mean. Bars shows the mean +- standard error. N = 16."}
plot_vars(df, OAWF, vjustlab = -1)
```


## TNF

```{r echo=FALSE, fig.height=4, fig.width=10, fig.cap="Total number of fruits. a: Cultivar (ALB: Albion; CAM: Camarosa) x origin (NAC: National; IMP: Imported) interaction; b: substrate main effect (S1: Sugarcane bagasse + organic compost; S2: Sugarcane bagasse + commercial substrate; S3: Rice husk + organic compost; and S4: Rice husk + commercial substrate). The horizonal dashed line shows the overall mean. Bars shows the mean +- standard error. N = 16."}
plot_vars(df, TNF)
```


## TSS
```{r echo=FALSE, fig.height=4, fig.width=10, fig.cap="Total soluble solids. a: Cultivar (ALB: Albion; CAM: Camarosa) x origin (NAC: National; IMP: Imported) interaction; b: substrate main effect (S1: Sugarcane bagasse + organic compost; S2: Sugarcane bagasse + commercial substrate; S3: Rice husk + organic compost; and S4: Rice husk + commercial substrate). The horizonal dashed line shows the overall mean. Bars shows the mean +- standard error. N = 16."}
plot_vars(df, TSS, vjustlab = -1)
```


## TSS_TA
```{r echo=FALSE, fig.height=4, fig.width=10, fig.cap="TSS/TA ratio.  a: Cultivar (ALB: Albion; CAM: Camarosa) x origin (NAC: National; IMP: Imported) interaction; b: substrate main effect (S1: Sugarcane bagasse + organic compost; S2: Sugarcane bagasse + commercial substrate; S3: Rice husk + organic compost; and S4: Rice husk + commercial substrate). The horizonal dashed line shows the overall mean. Bars shows the mean +- standard error. N = 16."}
plot_vars(df, TSS_TA, vjustlab = -1)
```


## TWF

```{r echo=FALSE, fig.height=4, fig.width=10, fig.cap="Total weight of fruits. a: Cultivar (ALB: Albion; CAM: Camarosa) x origin (NAC: National; IMP: Imported) interaction; b: substrate main effect (S1: Sugarcane bagasse + organic compost; S2: Sugarcane bagasse + commercial substrate; S3: Rice husk + organic compost; and S4: Rice husk + commercial substrate). The horizonal dashed line shows the overall mean. Bars shows the mean +- standard error. N = 16."}
plot_vars(df, TWF)

```


## WCF

```{r echo=FALSE, fig.height=4, fig.width=10, fig.cap="Weight of commercial fruits. a: Cultivar (ALB: Albion; CAM: Camarosa) x origin (NAC: National; IMP: Imported) interaction; b: substrate main effect (S1: Sugarcane bagasse + organic compost; S2: Sugarcane bagasse + commercial substrate; S3: Rice husk + organic compost; and S4: Rice husk + commercial substrate). The horizonal dashed line shows the overall mean. Bars shows the mean +- standard error. N = 16."}
plot_vars(df, WCF)
```


# Water retention curve

```{r echo=FALSE, fig.cap="Water retention curve for different substrates used in the experiment."}
wrc <- 
  import("data/TABLES.xlsx", sheet = "substrate3") %>% 
  pivot_longer(-SUBSTRATE,
               names_to = "tension") %>% 
  as_numeric(tension)

ggplot(wrc, aes(tension, value, color = SUBSTRATE, group = SUBSTRATE)) +
  stat_summary(geom = "point", fun = mean) +
  stat_summary(geom = "line", fun = mean) +
  labs(x = "Water tension (kPa)",
       y = expression(Moisture~(cm^3~cm^{-3})))
```


# Example (Aaby 2012)
In this example, we compute the MGIDI index for ranking 32 cultivars based on 18 traits. The original article is found at http://link.springer.com/10.1007/BF02289233
```{r fig.width=7, fig.height=7}
mgidi_aaby <- 
  import("data/df_aaby.xlsx") |> 
  tidy_colnames() |> 
  column_to_rownames("CULTIVAR") |> 
  mgidi(SI = 2)

plot(mgidi_aaby)

```
