# Supplementary material for: MGIDI: a powerful tool to analyze plant multivariate data
Source: Plant Methods. 2022 Nov 12;18:121. doi: 10.1186/s13007-022-00952-5 (PMC9652799; doi:10.1186/s13007-022-00952-5)
Supplement: Supplementary file 1 — Additional file 1. A website with the data, script, and results is available at https://tiagoolivoto.github.io/paper_mgidi_pm/. The source code used to produce the static website and the results in this manuscript have been archived at 10.5281/zenodo.7155173 as manuscript v2. [file 13007_2022_952_MOESM1_ESM.zip › TiagoOlivoto-paper_mgidi_pm-11ef6c1/sup_tables.Rmd]

% Supplementary tables 

```{r global_options, include = FALSE}
knitr::opts_chunk$set(cache = FALSE, comment = "##", collapse = TRUE)

```


```{r  warning=FALSE, message=FALSE, include=FALSE}
library(metan)      # MGIDI index
library(rio)        # data importation
library(broom)      # convert statistical objects into tidy tibbles
library(purrr)      # Manipulate lists
library(tidyverse)  # plots, data manipulation
library(kableExtra) # html tables
library(emmeans)    # pairwise multiple comparison
library(ExpDes)     # pairwise multiple comparison

```


```{r  warning=FALSE, message=FALSE, include=FALSE}
rm(list = ls())
df <-
  import("https://bit.ly/strawberry_data", setclass = "tbl") %>% 
  metan::as_factor(1:4)
str(df)
```


```{r  warning=FALSE, message=FALSE, include=FALSE}
man_straw <- manova(
  cbind(NNCF,WNCF,AWNCF,WUE,NDBF,NDFF,NDBH,PHYL,TA,NCF,TNF
        ,WCF, TWF,AWCF,OAWF,FY,TSS,TSS_TA,FIRM,L,CHROMA,H) ~ SUB*ORI*CUL, data = df)
pred_vals <- cbind(df[,1:4], predict(man_straw))

```

```{r  warning=FALSE, message=FALSE, include=FALSE}
# compute a two-wat table with means by origin and cultivar
df_ori_cul <-
  pred_vals %>%
  means_by(ORI, CUL) %>% 
  concatenate(ORI, CUL, new_var = TRAT, .after = CUL) %>% 
  remove_cols(ORI, CUL) %>% 
  round_cols() %>% 
  column_to_rownames("TRAT")


(ideotype_vector <- c(rep("l", 9), rep("h", 13)))
mgidi_cul_ori <- 
  mgidi(df_ori_cul,                 # a two-way table
        ideotype = ideotype_vector, # ideotype vector
        SI = 50)                    # select two treatments

```


```{r  warning=FALSE, message=FALSE, include=FALSE}
df_sub <- 
  pred_vals %>% 
  means_by(SUB) %>% 
  column_to_rownames("SUB")

mgidi_sub <-
  mgidi(df_sub,  # a two-way table
        ideotype = ideotype_vector, # ideotype vector
        SI = 50) # select the top two substrates

```


```{r  warning=FALSE, message=FALSE, echo=FALSE}

print_table = function(df,
                       caption,
                       digits = 2,
                       full_width = TRUE,
                       col.names = NA,
                       longtable = FALSE,
                       scape = FALSE,
                       html_opt = c("striped", "responsive")){
  kable(df,
        align  = "l",
        col.names = col.names,
        booktabs = T,
        digits = digits,
        format = "html",
        linesep = "",
        caption = caption,
        escape = scape,
        longtable = longtable) %>%
    kable_classic(lightable_options = "striped", html_font = "sans", full_width = full_width) %>% 
    kable_styling(bootstrap_options = html_opt)
}

```


# Hidroponic solution 

```{r  warning=FALSE, message=FALSE, echo=FALSE}
nutrient <- import("data/TABLES.xlsx", sheet = "nutrient")
print_table(nutrient,
            scape = TRUE,
            caption = "Doses of mineral fertilizers in 1000 liters of water for strawberry fertigation in a substrate of pH 7 or above.")
```


# Substrate

```{r  warning=FALSE, message=FALSE, echo=FALSE}
substrates <- import("data/TABLES.xlsx", sheet = "substrate2")
print_table(substrates,
            scape = TRUE,
            caption = "Concentrations of ingredients used to formulate each one of the four substrates used in the experiment.")
```


```{r  warning=FALSE, message=FALSE, echo=FALSE}

substrates2 <- import("data/TABLES.xlsx")

print_table(substrates2,
            caption = "Density (DS), total porosity (TP), aeration space (AS), readily available water (RAW), buffer water (BW), available water (AW) and remaining water (AR) for the substrates used: S1: Sugarcane bagasse + organic compost; S2: Sugarcane bagasse + commercial substrate - Carolina; S3:  Rice husk + organic  compost; and  S4:  Rice husk + commercial substrate - Carolina.")
```


# Univariate selection

```{r  warning=FALSE, message=FALSE, echo=FALSE}


####### UNIVARIATE GAINS
df_uni <- 
  pred_vals %>%
  rownames_to_column() %>% 
  add_cols(SELECTED = ifelse(CUL == "CAM" & ORI  == "NAC", "yes", "no"))

ov_mean <- 
  means_by(df_uni) %>% 
  t() %>%  
  as.data.frame() %>%  
  rownames_to_column("VAR")%>% 
  rename(Xo = V1)

direct_fy <- 
  means_by(df_uni, SELECTED) %>%
  subset(SELECTED == "yes") %>% 
  remove_cols(1) %>% 
  t() %>%  
  as.data.frame() %>%  
  rownames_to_column("VAR") %>% 
  rename(Xs_uni = V1)


df_direct <- 
  left_join(ov_mean, direct_fy) %>% 
  add_cols(SD = Xs_uni - Xo,
           SDperc = (SD / Xo * 100),
           goal =  c(rep("Low", 9), rep("High", 13)),
           sucess = ifelse(goal == "Low" & SDperc < 0  |  goal == "High" & SDperc > 0, "Yes", "No"))


print_table(df_direct,
            caption = "Selection differential for mean performance based on the direct and univariate selection on fruit yield (Camarosa cultivar ",
            col.names = c("TRAIT", "Xo", "Xs",  "SD", "SD (%)", "Goal", "Success"),
            scape = TRUE) %>%
  row_spec(which(df_direct$sucess == "No"), color = "red")
```
